# Supplementary material for: Exploring the interconnected between type 2 diabetes mellitus and nonalcoholic fatty liver disease: Genetic correlation and Mendelian randomization analysis
Source: Medicine (Baltimore). 2024 May 10;103(19):e38008. doi: 10.1097/MD.0000000000038008 (PMC11081543; doi:10.1097/MD.0000000000038008)
Supplement: Supplementary file 16 [file medi-103-e38008-s016.xlsx]

## Sheet: Table S4 eQTL
uniqID	db	tissue	gene	testedAllele	p	signed_stats	FDR	RiskIncAllele	alignedDirection	chr	pos	symbol	eqtlMapFilt
1:39551488:C:T	GTEx/v8	Whole_Blood	ENSG00000090621	C	3.28047e-07	-0.0877231	1.82679e-07	NA	NA	1	39551488	PABPC4	0
1:39552963:C:T	GTEx/v8	Whole_Blood	ENSG00000090621	T	1.37089e-08	-0.100597	1.82679e-07	NA	NA	1	39552963	PABPC4	0
1:39554034:G:T	GTEx/v8	Whole_Blood	ENSG00000090621	G	9.99254e-08	-0.0939384	1.82679e-07	NA	NA	1	39554034	PABPC4	0
1:39560250:C:T	GTEx/v8	Whole_Blood	ENSG00000090621	T	3.20582e-08	-0.0998429	1.82679e-07	NA	NA	1	39560250	PABPC4	0
1:39561884:A:G	GTEx/v8	Whole_Blood	ENSG00000090621	A	7.74171e-08	-0.0970667	1.82679e-07	NA	NA	1	39561884	PABPC4	0
1:39562627:C:T	GTEx/v8	Whole_Blood	ENSG00000090621	T	1.15914e-09	-0.109972	1.82679e-07	NA	NA	1	39562627	PABPC4	0
1:39564930:C:T	GTEx/v8	Whole_Blood	ENSG00000090621	T	7.559e-10	-0.111322	1.82679e-07	NA	NA	1	39564930	PABPC4	0
1:39566766:C:T	GTEx/v8	Whole_Blood	ENSG00000090621	T	6.79294e-08	-0.0896648	1.82679e-07	NA	NA	1	39566766	PABPC4	0
1:39568249:A:G	GTEx/v8	Whole_Blood	ENSG00000090621	G	1.36652e-05	0.0640374	1.82679e-07	NA	NA	1	39568249	PABPC4	0
1:39569571:C:T	GTEx/v8	Whole_Blood	ENSG00000090621	T	1.49093e-08	-0.0974824	1.82679e-07	NA	NA	1	39569571	PABPC4	0
1:39571992:G:T	GTEx/v8	Whole_Blood	ENSG00000090621	G	4.16496e-09	-0.106232	1.82679e-07	NA	NA	1	39571992	PABPC4	0
1:39575982:A:C	GTEx/v8	Whole_Blood	ENSG00000090621	C	4.68419e-08	0.0954546	1.82679e-07	NA	NA	1	39575982	PABPC4	0
1:39576621:G:T	GTEx/v8	Whole_Blood	ENSG00000090621	G	1.181e-08	-0.102635	1.82679e-07	NA	NA	1	39576621	PABPC4	0
1:39578352:C:CA	GTEx/v8	Whole_Blood	ENSG00000090621	C	1.24365e-08	-0.102464	1.82679e-07	NA	NA	1	39578352	PABPC4	0
1:39578532:A:G	GTEx/v8	Whole_Blood	ENSG00000090621	G	1.24365e-08	-0.102464	1.82679e-07	NA	NA	1	39578532	PABPC4	0
1:39587278:C:T	GTEx/v8	Whole_Blood	ENSG00000090621	T	1.42487e-08	0.0899193	1.82679e-07	NA	NA	1	39587278	PABPC4	0
1:39587278:C:T	GTEx/v8	Whole_Blood	ENSG00000183682	T	0.000132272	-0.173722	2.6524e-06	NA	NA	1	39587278	BMP8A	0
1:39587388:A:C	GTEx/v8	Whole_Blood	ENSG00000090621	C	2.58094e-10	-0.111313	1.82679e-07	NA	NA	1	39587388	PABPC4	0
1:39588967:C:T	GTEx/v8	Whole_Blood	ENSG00000090621	C	6.17373e-09	0.0924813	1.82679e-07	NA	NA	1	39588967	PABPC4	0
1:39590409:G:T	GTEx/v8	Whole_Blood	ENSG00000090621	T	2.24407e-10	-0.111802	1.82679e-07	NA	NA	1	39590409	PABPC4	0
1:39591779:C:T	GTEx/v8	Whole_Blood	ENSG00000090621	T	2.4786e-10	-0.111265	1.82679e-07	NA	NA	1	39591779	PABPC4	0
1:39594102:C:T	GTEx/v8	Whole_Blood	ENSG00000090621	T	1.53861e-05	0.067979	1.82679e-07	NA	NA	1	39594102	PABPC4	0
1:39596137:A:T	GTEx/v8	Whole_Blood	ENSG00000090621	A	1.24196e-05	0.0685776	1.82679e-07	NA	NA	1	39596137	PABPC4	0
1:39603214:G:T	GTEx/v8	Whole_Blood	ENSG00000090621	G	1.23866e-05	0.068679	1.82679e-07	NA	NA	1	39603214	PABPC4	0
1:39604099:C:CA	GTEx/v8	Whole_Blood	ENSG00000090621	C	3.84978e-09	-0.0936928	1.82679e-07	NA	NA	1	39604099	PABPC4	0
1:39605091:A:G	GTEx/v8	Whole_Blood	ENSG00000090621	A	1.03295e-05	0.0692521	1.82679e-07	NA	NA	1	39605091	PABPC4	0
1:39609298:A:T	GTEx/v8	Whole_Blood	ENSG00000090621	A	1.02312e-09	-0.114408	1.82679e-07	NA	NA	1	39609298	PABPC4	0
1:39609784:G:T	GTEx/v8	Whole_Blood	ENSG00000090621	T	4.44912e-07	0.0789156	1.82679e-07	NA	NA	1	39609784	PABPC4	0
1:39612240:A:G	GTEx/v8	Whole_Blood	ENSG00000090621	G	3.47061e-10	-0.11049	1.82679e-07	NA	NA	1	39612240	PABPC4	0
1:39612493:A:G	GTEx/v8	Whole_Blood	ENSG00000090621	G	7.79694e-09	-0.0917069	1.82679e-07	NA	NA	1	39612493	PABPC4	0
1:39612557:C:T	GTEx/v8	Whole_Blood	ENSG00000090621	C	3.47061e-10	-0.11049	1.82679e-07	NA	NA	1	39612557	PABPC4	0
1:39613812:C:T	GTEx/v8	Whole_Blood	ENSG00000090621	T	1.07823e-05	0.0691521	1.82679e-07	NA	NA	1	39613812	PABPC4	0
1:39615407:C:CGATAT	GTEx/v8	Whole_Blood	ENSG00000090621	CGATAT	2.24418e-07	0.0808725	1.82679e-07	NA	NA	1	39615407	PABPC4	0
1:39616282:A:G	GTEx/v8	Whole_Blood	ENSG00000090621	G	1.68468e-09	-0.10161	1.82679e-07	NA	NA	1	39616282	PABPC4	0
1:39616690:C:G	GTEx/v8	Whole_Blood	ENSG00000090621	G	2.24407e-10	-0.111802	1.82679e-07	NA	NA	1	39616690	PABPC4	0
1:39617080:A:G	GTEx/v8	Whole_Blood	ENSG00000090621	G	8.65839e-06	0.069844	1.82679e-07	NA	NA	1	39617080	PABPC4	0
1:39618556:A:G	GTEx/v8	Whole_Blood	ENSG00000090621	G	3.13321e-09	-0.104903	1.82679e-07	NA	NA	1	39618556	PABPC4	0
1:39618556:A:G	GTEx/v8	Whole_Blood	ENSG00000183682	G	2.84772e-05	0.21241	2.6524e-06	NA	NA	1	39618556	BMP8A	0
1:39620957:A:C	GTEx/v8	Whole_Blood	ENSG00000090621	C	3.75438e-05	0.0650118	1.82679e-07	NA	NA	1	39620957	PABPC4	1
1:39621552:C:T	GTEx/v8	Whole_Blood	ENSG00000090621	T	2.27761e-05	0.0664992	1.82679e-07	NA	NA	1	39621552	PABPC4	0
1:39622588:A:G	GTEx/v8	Whole_Blood	ENSG00000090621	G	8.03515e-08	-0.0902944	1.82679e-07	NA	NA	1	39622588	PABPC4	1
1:39622588:A:G	GTEx/v8	Whole_Blood	ENSG00000183682	G	3.6049e-05	0.198765	2.6524e-06	NA	NA	1	39622588	BMP8A	1
1:39622823:A:G	GTEx/v8	Whole_Blood	ENSG00000090621	A	3.16792e-05	0.065467	1.82679e-07	NA	NA	1	39622823	PABPC4	0
1:39623307:A:T	GTEx/v8	Whole_Blood	ENSG00000090621	T	3.16792e-05	0.065467	1.82679e-07	NA	NA	1	39623307	PABPC4	0
1:39623669:A:T	GTEx/v8	Whole_Blood	ENSG00000090621	T	3.75438e-05	0.0650118	1.82679e-07	NA	NA	1	39623669	PABPC4	0
1:39624380:C:T	GTEx/v8	Whole_Blood	ENSG00000090621	T	3.16792e-05	0.065467	1.82679e-07	NA	NA	1	39624380	PABPC4	1
1:39626642:A:G	GTEx/v8	Whole_Blood	ENSG00000090621	A	3.67485e-05	0.0650606	1.82679e-07	NA	NA	1	39626642	PABPC4	0
1:39628411:G:T	GTEx/v8	Whole_Blood	ENSG00000090621	T	3.67485e-05	0.0650606	1.82679e-07	NA	NA	1	39628411	PABPC4	0
1:39628880:A:G	GTEx/v8	Whole_Blood	ENSG00000090621	A	2.2772e-05	-0.104403	1.82679e-07	NA	NA	1	39628880	PABPC4	0
1:39629062:A:G	GTEx/v8	Whole_Blood	ENSG00000090621	A	4.63053e-09	-0.104232	1.82679e-07	NA	NA	1	39629062	PABPC4	0
1:39629062:A:G	GTEx/v8	Whole_Blood	ENSG00000183682	A	3.77621e-05	0.210064	2.6524e-06	NA	NA	1	39629062	BMP8A	0
1:39631297:A:G	GTEx/v8	Whole_Blood	ENSG00000090621	A	5.63392e-08	-0.0872083	1.82679e-07	NA	NA	1	39631297	PABPC4	0
1:39631297:A:G	GTEx/v8	Whole_Blood	ENSG00000183682	A	7.58756e-05	0.18187	2.6524e-06	NA	NA	1	39631297	BMP8A	0
1:39637305:A:G	GTEx/v8	Whole_Blood	ENSG00000090621	G	8.45936e-05	0.0620566	1.82679e-07	NA	NA	1	39637305	PABPC4	0
1:39639653:C:T	GTEx/v8	Whole_Blood	ENSG00000090621	T	5.37459e-09	-0.104462	1.82679e-07	NA	NA	1	39639653	PABPC4	0
1:39639653:C:T	GTEx/v8	Whole_Blood	ENSG00000183682	T	6.05956e-05	0.205817	2.6524e-06	NA	NA	1	39639653	BMP8A	0
1:39639744:A:C	GTEx/v8	Whole_Blood	ENSG00000090621	A	5.37459e-09	-0.104462	1.82679e-07	NA	NA	1	39639744	PABPC4	0
1:39639744:A:C	GTEx/v8	Whole_Blood	ENSG00000183682	A	6.05956e-05	0.205817	2.6524e-06	NA	NA	1	39639744	BMP8A	0
1:39643382:A:G	GTEx/v8	Whole_Blood	ENSG00000090621	A	1.41688e-09	-0.108002	1.82679e-07	NA	NA	1	39643382	PABPC4	1
1:39643382:A:G	GTEx/v8	Whole_Blood	ENSG00000183682	A	4.88367e-05	0.207892	2.6524e-06	NA	NA	1	39643382	BMP8A	1
1:39643464:C:T	GTEx/v8	Whole_Blood	ENSG00000090621	T	4.49402e-05	0.064453	1.82679e-07	NA	NA	1	39643464	PABPC4	1
1:39643712:C:T	GTEx/v8	Whole_Blood	ENSG00000090621	T	3.98494e-08	-0.0884775	1.82679e-07	NA	NA	1	39643712	PABPC4	1
1:39643712:C:T	GTEx/v8	Whole_Blood	ENSG00000183682	T	5.94525e-05	0.185137	2.6524e-06	NA	NA	1	39643712	BMP8A	1
1:39646787:C:T	GTEx/v8	Whole_Blood	ENSG00000090621	T	1.41688e-09	-0.108002	1.82679e-07	NA	NA	1	39646787	PABPC4	0
1:39646787:C:T	GTEx/v8	Whole_Blood	ENSG00000183682	T	4.88367e-05	0.207892	2.6524e-06	NA	NA	1	39646787	BMP8A	0
1:39647038:A:G	GTEx/v8	Whole_Blood	ENSG00000090621	A	1.09092e-06	0.0763945	1.82679e-07	NA	NA	1	39647038	PABPC4	0
1:39647620:C:T	GTEx/v8	Whole_Blood	ENSG00000090621	T	1.41688e-09	-0.108002	1.82679e-07	NA	NA	1	39647620	PABPC4	0
1:39647620:C:T	GTEx/v8	Whole_Blood	ENSG00000183682	T	4.88367e-05	0.207892	2.6524e-06	NA	NA	1	39647620	BMP8A	0
1:39648080:G:GA	GTEx/v8	Whole_Blood	ENSG00000090621	G	2.97914e-05	0.0657564	1.82679e-07	NA	NA	1	39648080	PABPC4	0
1:39649198:A:T	GTEx/v8	Whole_Blood	ENSG00000090621	T	1.41688e-09	-0.108002	1.82679e-07	NA	NA	1	39649198	PABPC4	0
1:39649198:A:T	GTEx/v8	Whole_Blood	ENSG00000183682	T	4.88367e-05	0.207892	2.6524e-06	NA	NA	1	39649198	BMP8A	0
1:39652764:A:C	GTEx/v8	Whole_Blood	ENSG00000090621	A	4.2196e-05	0.064915	1.82679e-07	NA	NA	1	39652764	PABPC4	0
1:39652764:A:C	GTEx/v8	Whole_Blood	ENSG00000183682	A	0.000132389	-0.172545	2.6524e-06	NA	NA	1	39652764	BMP8A	0
1:39653994:C:T	GTEx/v8	Whole_Blood	ENSG00000090621	C	2.04389e-08	-0.0898986	1.82679e-07	NA	NA	1	39653994	PABPC4	0
1:39653994:C:T	GTEx/v8	Whole_Blood	ENSG00000183682	C	0.000115517	0.177065	2.6524e-06	NA	NA	1	39653994	BMP8A	0
1:39654372:C:G	GTEx/v8	Whole_Blood	ENSG00000090621	C	2.36307e-09	-0.108106	1.82679e-07	NA	NA	1	39654372	PABPC4	0
1:39654372:C:G	GTEx/v8	Whole_Blood	ENSG00000183682	C	2.74454e-05	0.217679	2.6524e-06	NA	NA	1	39654372	BMP8A	0
1:39656401:A:G	GTEx/v8	Whole_Blood	ENSG00000090621	A	4.87007e-05	0.0645459	1.82679e-07	NA	NA	1	39656401	PABPC4	0
1:39660847:A:G	GTEx/v8	Whole_Blood	ENSG00000090621	G	1.58986e-06	0.0761718	1.82679e-07	NA	NA	1	39660847	PABPC4	0
1:39660847:A:G	GTEx/v8	Whole_Blood	ENSG00000183682	G	7.93316e-05	-0.178764	2.6524e-06	NA	NA	1	39660847	BMP8A	0
1:39662508:A:G	GTEx/v8	Whole_Blood	ENSG00000090621	A	1.35479e-09	-0.108116	1.82679e-07	NA	NA	1	39662508	PABPC4	0
1:39662508:A:G	GTEx/v8	Whole_Blood	ENSG00000183682	A	3.47136e-05	0.211857	2.6524e-06	NA	NA	1	39662508	BMP8A	0
1:39662618:A:G	GTEx/v8	Whole_Blood	ENSG00000090621	A	1.7256e-09	-0.107443	1.82679e-07	NA	NA	1	39662618	PABPC4	0
1:39662618:A:G	GTEx/v8	Whole_Blood	ENSG00000183682	A	2.16155e-05	0.217277	2.6524e-06	NA	NA	1	39662618	BMP8A	0
1:39664485:A:ACT	GTEx/v8	Whole_Blood	ENSG00000090621	A	4.2196e-05	0.064915	1.82679e-07	NA	NA	1	39664485	PABPC4	0
1:39664485:A:ACT	GTEx/v8	Whole_Blood	ENSG00000183682	A	0.000132389	-0.172545	2.6524e-06	NA	NA	1	39664485	BMP8A	0
1:39664682:A:G	GTEx/v8	Whole_Blood	ENSG00000090621	A	4.2196e-05	0.064915	1.82679e-07	NA	NA	1	39664682	PABPC4	0
1:39664682:A:G	GTEx/v8	Whole_Blood	ENSG00000183682	A	0.000132389	-0.172545	2.6524e-06	NA	NA	1	39664682	BMP8A	0
1:39664858:C:T	GTEx/v8	Whole_Blood	ENSG00000090621	T	4.2196e-05	0.064915	1.82679e-07	NA	NA	1	39664858	PABPC4	0
1:39664858:C:T	GTEx/v8	Whole_Blood	ENSG00000183682	T	0.000132389	-0.172545	2.6524e-06	NA	NA	1	39664858	BMP8A	0
1:39668015:C:T	GTEx/v8	Whole_Blood	ENSG00000090621	C	1.41688e-09	-0.108002	1.82679e-07	NA	NA	1	39668015	PABPC4	0
1:39668015:C:T	GTEx/v8	Whole_Blood	ENSG00000183682	C	4.88367e-05	0.207892	2.6524e-06	NA	NA	1	39668015	BMP8A	0
1:39668682:C:T	GTEx/v8	Whole_Blood	ENSG00000090621	T	5.43674e-09	-0.11072	1.82679e-07	NA	NA	1	39668682	PABPC4	0
1:39669537:A:T	GTEx/v8	Whole_Blood	ENSG00000090621	A	1.41688e-09	-0.108002	1.82679e-07	NA	NA	1	39669537	PABPC4	0
1:39669537:A:T	GTEx/v8	Whole_Blood	ENSG00000183682	A	4.88367e-05	0.207892	2.6524e-06	NA	NA	1	39669537	BMP8A	0
1:39671492:A:C	GTEx/v8	Whole_Blood	ENSG00000090621	A	4.81415e-05	0.0646155	1.82679e-07	NA	NA	1	39671492	PABPC4	0
1:39671492:A:C	GTEx/v8	Whole_Blood	ENSG00000183682	A	8.72393e-05	-0.177568	2.6524e-06	NA	NA	1	39671492	BMP8A	0
1:39672545:G:T	GTEx/v8	Whole_Blood	ENSG00000090621	G	5.43674e-09	-0.11072	1.82679e-07	NA	NA	1	39672545	PABPC4	1
1:39674588:A:G	GTEx/v8	Whole_Blood	ENSG00000090621	G	4.42863e-05	0.0649254	1.82679e-07	NA	NA	1	39674588	PABPC4	0
1:39674588:A:G	GTEx/v8	Whole_Blood	ENSG00000183682	G	0.00010721	-0.175351	2.6524e-06	NA	NA	1	39674588	BMP8A	0
1:39675322:A:G	GTEx/v8	Whole_Blood	ENSG00000090621	G	1.35479e-09	-0.108116	1.82679e-07	NA	NA	1	39675322	PABPC4	0
1:39675322:A:G	GTEx/v8	Whole_Blood	ENSG00000183682	G	3.47136e-05	0.211857	2.6524e-06	NA	NA	1	39675322	BMP8A	0
1:39678990:A:G	GTEx/v8	Whole_Blood	ENSG00000090621	G	1.41688e-09	-0.108002	1.82679e-07	NA	NA	1	39678990	PABPC4	0
1:39678990:A:G	GTEx/v8	Whole_Blood	ENSG00000183682	G	4.88367e-05	0.207892	2.6524e-06	NA	NA	1	39678990	BMP8A	0
1:39679402:C:T	GTEx/v8	Whole_Blood	ENSG00000090621	C	1.41688e-09	-0.108002	1.82679e-07	NA	NA	1	39679402	PABPC4	0
1:39679402:C:T	GTEx/v8	Whole_Blood	ENSG00000183682	C	4.88367e-05	0.207892	2.6524e-06	NA	NA	1	39679402	BMP8A	0
1:39683175:C:G	GTEx/v8	Whole_Blood	ENSG00000090621	C	4.24353e-05	0.0650534	1.82679e-07	NA	NA	1	39683175	PABPC4	0
1:39683298:C:T	GTEx/v8	Whole_Blood	ENSG00000090621	T	1.15784e-09	-0.108605	1.82679e-07	NA	NA	1	39683298	PABPC4	0
1:39683298:C:T	GTEx/v8	Whole_Blood	ENSG00000183682	T	4.40471e-05	0.209186	2.6524e-06	NA	NA	1	39683298	BMP8A	0
1:39686210:A:C	GTEx/v8	Whole_Blood	ENSG00000090621	C	1.35479e-09	-0.108116	1.82679e-07	NA	NA	1	39686210	PABPC4	0
1:39686210:A:C	GTEx/v8	Whole_Blood	ENSG00000183682	C	3.47136e-05	0.211857	2.6524e-06	NA	NA	1	39686210	BMP8A	0
1:39688075:A:G	GTEx/v8	Whole_Blood	ENSG00000090621	A	1.35479e-09	-0.108116	1.82679e-07	NA	NA	1	39688075	PABPC4	0
1:39688075:A:G	GTEx/v8	Whole_Blood	ENSG00000183682	A	3.47136e-05	0.211857	2.6524e-06	NA	NA	1	39688075	BMP8A	0
1:39688242:A:G	GTEx/v8	Whole_Blood	ENSG00000090621	G	1.35479e-09	-0.108116	1.82679e-07	NA	NA	1	39688242	PABPC4	0
1:39688242:A:G	GTEx/v8	Whole_Blood	ENSG00000183682	G	3.47136e-05	0.211857	2.6524e-06	NA	NA	1	39688242	BMP8A	0
1:39688459:A:T	GTEx/v8	Whole_Blood	ENSG00000090621	A	1.77635e-06	0.0757652	1.82679e-07	NA	NA	1	39688459	PABPC4	0
1:39688552:G:T	GTEx/v8	Whole_Blood	ENSG00000090621	G	1.35479e-09	-0.108116	1.82679e-07	NA	NA	1	39688552	PABPC4	1
1:39688552:G:T	GTEx/v8	Whole_Blood	ENSG00000183682	G	3.47136e-05	0.211857	2.6524e-06	NA	NA	1	39688552	BMP8A	1
1:39694518:G:T	GTEx/v8	Whole_Blood	ENSG00000090621	T	1.15784e-09	-0.108605	1.82679e-07	NA	NA	1	39694518	PABPC4	0
1:39694518:G:T	GTEx/v8	Whole_Blood	ENSG00000183682	T	4.40471e-05	0.209186	2.6524e-06	NA	NA	1	39694518	BMP8A	0
1:39695155:A:G	GTEx/v8	Whole_Blood	ENSG00000090621	G	4.42863e-05	0.0649254	1.82679e-07	NA	NA	1	39695155	PABPC4	0
1:39695155:A:G	GTEx/v8	Whole_Blood	ENSG00000183682	G	0.00010721	-0.175351	2.6524e-06	NA	NA	1	39695155	BMP8A	0
1:39699114:C:T	GTEx/v8	Whole_Blood	ENSG00000090621	T	3.96977e-05	0.0653438	1.82679e-07	NA	NA	1	39699114	PABPC4	0
1:39699244:C:T	GTEx/v8	Whole_Blood	ENSG00000090621	T	3.96977e-05	0.0653438	1.82679e-07	NA	NA	1	39699244	PABPC4	0
1:39703847:A:G	GTEx/v8	Whole_Blood	ENSG00000090621	A	5.43674e-09	-0.11072	1.82679e-07	NA	NA	1	39703847	PABPC4	0
1:39705458:A:C	GTEx/v8	Whole_Blood	ENSG00000090621	C	5.80267e-05	0.0636284	1.82679e-07	NA	NA	1	39705458	PABPC4	0
1:39708302:A:G	GTEx/v8	Whole_Blood	ENSG00000090621	A	1.21001e-09	-0.108497	1.82679e-07	NA	NA	1	39708302	PABPC4	0
1:39708302:A:G	GTEx/v8	Whole_Blood	ENSG00000183682	A	6.16859e-05	0.205227	2.6524e-06	NA	NA	1	39708302	BMP8A	0
1:39708703:A:G	GTEx/v8	Whole_Blood	ENSG00000090621	A	1.21001e-09	-0.108497	1.82679e-07	NA	NA	1	39708703	PABPC4	0
1:39708703:A:G	GTEx/v8	Whole_Blood	ENSG00000183682	A	6.16859e-05	0.205227	2.6524e-06	NA	NA	1	39708703	BMP8A	0
1:39710459:C:T	GTEx/v8	Whole_Blood	ENSG00000090621	C	1.21001e-09	-0.108497	1.82679e-07	NA	NA	1	39710459	PABPC4	0
1:39710459:C:T	GTEx/v8	Whole_Blood	ENSG00000183682	C	6.16859e-05	0.205227	2.6524e-06	NA	NA	1	39710459	BMP8A	0
1:39711930:C:T	GTEx/v8	Whole_Blood	ENSG00000090621	T	1.21001e-09	-0.108497	1.82679e-07	NA	NA	1	39711930	PABPC4	1
1:39711930:C:T	GTEx/v8	Whole_Blood	ENSG00000183682	T	6.16859e-05	0.205227	2.6524e-06	NA	NA	1	39711930	BMP8A	1
1:39711950:A:AAAGTT	GTEx/v8	Whole_Blood	ENSG00000090621	A	4.77821e-05	0.0647634	1.82679e-07	NA	NA	1	39711950	PABPC4	1
1:39713113:C:T	GTEx/v8	Whole_Blood	ENSG00000090621	T	4.77821e-05	0.0647634	1.82679e-07	NA	NA	1	39713113	PABPC4	0
1:39713648:C:T	GTEx/v8	Whole_Blood	ENSG00000090621	C	1.21001e-09	-0.108497	1.82679e-07	NA	NA	1	39713648	PABPC4	0
1:39713648:C:T	GTEx/v8	Whole_Blood	ENSG00000183682	C	6.16859e-05	0.205227	2.6524e-06	NA	NA	1	39713648	BMP8A	0
1:39713860:G:T	GTEx/v8	Whole_Blood	ENSG00000090621	T	1.21001e-09	-0.108497	1.82679e-07	NA	NA	1	39713860	PABPC4	0
1:39713860:G:T	GTEx/v8	Whole_Blood	ENSG00000183682	T	6.16859e-05	0.205227	2.6524e-06	NA	NA	1	39713860	BMP8A	0
1:39714238:A:T	GTEx/v8	Whole_Blood	ENSG00000090621	A	1.42243e-06	0.0767167	1.82679e-07	NA	NA	1	39714238	PABPC4	0
1:39716902:A:G	GTEx/v8	Whole_Blood	ENSG00000090621	G	1.21001e-09	-0.108497	1.82679e-07	NA	NA	1	39716902	PABPC4	0
1:39716902:A:G	GTEx/v8	Whole_Blood	ENSG00000183682	G	6.16859e-05	0.205227	2.6524e-06	NA	NA	1	39716902	BMP8A	0
1:39717256:C:G	GTEx/v8	Whole_Blood	ENSG00000090621	G	4.77821e-05	0.0647634	1.82679e-07	NA	NA	1	39717256	PABPC4	0
1:39719346:C:T	GTEx/v8	Whole_Blood	ENSG00000090621	T	4.33598e-05	0.0652698	1.82679e-07	NA	NA	1	39719346	PABPC4	0
1:39719519:C:T	GTEx/v8	Whole_Blood	ENSG00000090621	C	5.43674e-09	-0.11072	1.82679e-07	NA	NA	1	39719519	PABPC4	0
1:39719812:A:G	GTEx/v8	Whole_Blood	ENSG00000090621	A	5.43674e-09	-0.11072	1.82679e-07	NA	NA	1	39719812	PABPC4	1
1:39722214:A:G	GTEx/v8	Whole_Blood	ENSG00000090621	G	1.13674e-09	-0.108583	1.82679e-07	NA	NA	1	39722214	PABPC4	0
1:39722214:A:G	GTEx/v8	Whole_Blood	ENSG00000183682	G	7.8587e-05	0.202153	2.6524e-06	NA	NA	1	39722214	BMP8A	0
1:39723075:C:T	GTEx/v8	Whole_Blood	ENSG00000090621	T	1.87195e-08	0.0904782	1.82679e-07	NA	NA	1	39723075	PABPC4	0
1:39726182:A:G	GTEx/v8	Whole_Blood	ENSG00000090621	A	1.29061e-08	0.0910805	1.82679e-07	NA	NA	1	39726182	PABPC4	0
1:39726182:A:G	GTEx/v8	Whole_Blood	ENSG00000183682	A	0.000141973	-0.174663	2.6524e-06	NA	NA	1	39726182	BMP8A	0
1:39730172:A:G	GTEx/v8	Whole_Blood	ENSG00000090621	G	3.01839e-08	0.0898622	1.82679e-07	NA	NA	1	39730172	PABPC4	0
1:39731550:C:T	GTEx/v8	Whole_Blood	ENSG00000090621	C	2.03576e-09	-0.107369	1.82679e-07	NA	NA	1	39731550	PABPC4	0
1:39731550:C:T	GTEx/v8	Whole_Blood	ENSG00000183682	C	7.25677e-05	0.203898	2.6524e-06	NA	NA	1	39731550	BMP8A	0
1:39733499:G:T	GTEx/v8	Whole_Blood	ENSG00000090621	G	7.50074e-05	0.0632916	1.82679e-07	NA	NA	1	39733499	PABPC4	0
1:39733733:A:G	GTEx/v8	Whole_Blood	ENSG00000090621	A	2.79525e-06	0.0745738	1.82679e-07	NA	NA	1	39733733	PABPC4	0
1:39736334:C:G	GTEx/v8	Whole_Blood	ENSG00000090621	G	2.34031e-09	-0.107196	1.82679e-07	NA	NA	1	39736334	PABPC4	0
1:39736334:C:G	GTEx/v8	Whole_Blood	ENSG00000183682	G	5.71341e-05	0.207197	2.6524e-06	NA	NA	1	39736334	BMP8A	0
1:39736463:G:GATAT	GTEx/v8	Whole_Blood	ENSG00000090621	GATAT	2.34031e-09	-0.107196	1.82679e-07	NA	NA	1	39736463	PABPC4	0
1:39736463:G:GATAT	GTEx/v8	Whole_Blood	ENSG00000183682	GATAT	5.71341e-05	0.207197	2.6524e-06	NA	NA	1	39736463	BMP8A	0
1:39741520:A:T	GTEx/v8	Whole_Blood	ENSG00000090621	T	6.3116e-05	0.0638404	1.82679e-07	NA	NA	1	39741520	PABPC4	0
1:39742869:G:T	GTEx/v8	Whole_Blood	ENSG00000090621	G	6.175e-05	0.0639036	1.82679e-07	NA	NA	1	39742869	PABPC4	0
1:39744618:A:G	GTEx/v8	Whole_Blood	ENSG00000090621	G	7.50074e-05	0.0632916	1.82679e-07	NA	NA	1	39744618	PABPC4	0
1:39745608:C:G	GTEx/v8	Whole_Blood	ENSG00000090621	C	7.50074e-05	0.0632916	1.82679e-07	NA	NA	1	39745608	PABPC4	0
1:39748271:A:G	GTEx/v8	Whole_Blood	ENSG00000090621	A	2.34031e-09	-0.107196	1.82679e-07	NA	NA	1	39748271	PABPC4	0
1:39748271:A:G	GTEx/v8	Whole_Blood	ENSG00000183682	A	5.71341e-05	0.207197	2.6524e-06	NA	NA	1	39748271	BMP8A	0
1:39748539:A:C	GTEx/v8	Whole_Blood	ENSG00000090621	A	3.47108e-07	0.0821883	1.82679e-07	NA	NA	1	39748539	PABPC4	0
1:39748662:A:G	GTEx/v8	Whole_Blood	ENSG00000090621	A	2.34031e-09	-0.107196	1.82679e-07	NA	NA	1	39748662	PABPC4	0
1:39748662:A:G	GTEx/v8	Whole_Blood	ENSG00000183682	A	5.71341e-05	0.207197	2.6524e-06	NA	NA	1	39748662	BMP8A	0
1:39748921:A:G	GTEx/v8	Whole_Blood	ENSG00000090621	A	6.3116e-05	0.0638404	1.82679e-07	NA	NA	1	39748921	PABPC4	0
1:39757799:C:G	GTEx/v8	Whole_Blood	ENSG00000090621	C	2.34031e-09	-0.107196	1.82679e-07	NA	NA	1	39757799	PABPC4	0
1:39757799:C:G	GTEx/v8	Whole_Blood	ENSG00000183682	C	5.71341e-05	0.207197	2.6524e-06	NA	NA	1	39757799	BMP8A	0
1:39758634:A:G	GTEx/v8	Whole_Blood	ENSG00000090621	A	2.34031e-09	-0.107196	1.82679e-07	NA	NA	1	39758634	PABPC4	0
1:39758634:A:G	GTEx/v8	Whole_Blood	ENSG00000183682	A	5.71341e-05	0.207197	2.6524e-06	NA	NA	1	39758634	BMP8A	0
1:39758955:A:G	GTEx/v8	Whole_Blood	ENSG00000090621	G	3.40205e-08	0.0891202	1.82679e-07	NA	NA	1	39758955	PABPC4	0
1:39758955:A:G	GTEx/v8	Whole_Blood	ENSG00000183682	G	0.000121108	-0.177756	2.6524e-06	NA	NA	1	39758955	BMP8A	0
1:39758993:C:G	GTEx/v8	Whole_Blood	ENSG00000090621	G	2.71669e-06	0.0747515	1.82679e-07	NA	NA	1	39758993	PABPC4	0
1:39762203:A:G	GTEx/v8	Whole_Blood	ENSG00000090621	G	2.19466e-09	-0.107596	1.82679e-07	NA	NA	1	39762203	PABPC4	1
1:39762203:A:G	GTEx/v8	Whole_Blood	ENSG00000183682	G	5.94405e-05	0.207142	2.6524e-06	NA	NA	1	39762203	BMP8A	1
1:39762889:C:T	GTEx/v8	Whole_Blood	ENSG00000090621	T	2.19466e-09	-0.107596	1.82679e-07	NA	NA	1	39762889	PABPC4	0
1:39762889:C:T	GTEx/v8	Whole_Blood	ENSG00000183682	T	5.94405e-05	0.207142	2.6524e-06	NA	NA	1	39762889	BMP8A	0
1:39763242:A:G	GTEx/v8	Whole_Blood	ENSG00000090621	A	7.16684e-05	0.0631902	1.82679e-07	NA	NA	1	39763242	PABPC4	0
1:39766041:A:G	GTEx/v8	Whole_Blood	ENSG00000090621	G	2.15425e-09	-0.107311	1.82679e-07	NA	NA	1	39766041	PABPC4	0
1:39766041:A:G	GTEx/v8	Whole_Blood	ENSG00000183682	G	5.66964e-05	0.207057	2.6524e-06	NA	NA	1	39766041	BMP8A	0
1:39766055:C:T	GTEx/v8	Whole_Blood	ENSG00000090621	T	7.50074e-05	0.0632916	1.82679e-07	NA	NA	1	39766055	PABPC4	0
1:39766649:A:G	GTEx/v8	Whole_Blood	ENSG00000090621	A	7.16684e-05	0.0631902	1.82679e-07	NA	NA	1	39766649	PABPC4	0
1:39769000:C:T	GTEx/v8	Whole_Blood	ENSG00000090621	C	2.0222e-09	-0.107704	1.82679e-07	NA	NA	1	39769000	PABPC4	0
1:39769000:C:T	GTEx/v8	Whole_Blood	ENSG00000183682	C	5.9016e-05	0.206989	2.6524e-06	NA	NA	1	39769000	BMP8A	0
1:39770278:C:T	GTEx/v8	Whole_Blood	ENSG00000090621	T	2.19466e-09	-0.107596	1.82679e-07	NA	NA	1	39770278	PABPC4	0
1:39770278:C:T	GTEx/v8	Whole_Blood	ENSG00000183682	T	5.94405e-05	0.207142	2.6524e-06	NA	NA	1	39770278	BMP8A	0
1:39772070:G:T	GTEx/v8	Whole_Blood	ENSG00000090621	T	7.16684e-05	0.0631902	1.82679e-07	NA	NA	1	39772070	PABPC4	0
1:39777159:A:G	GTEx/v8	Whole_Blood	ENSG00000090621	A	7.86337e-10	-0.109748	1.82679e-07	NA	NA	1	39777159	PABPC4	0
1:39779802:C:T	GTEx/v8	Whole_Blood	ENSG00000090621	T	3.92287e-05	0.0654377	1.82679e-07	NA	NA	1	39779802	PABPC4	0
1:39784888:C:G	GTEx/v8	Whole_Blood	ENSG00000090621	C	1.18319e-08	-0.111097	1.82679e-07	NA	NA	1	39784888	PABPC4	0
1:39791876:C:G	GTEx/v8	Whole_Blood	ENSG00000090621	C	1.18319e-08	-0.111097	1.82679e-07	NA	NA	1	39791876	PABPC4	0
1:39797055:A:G	GTEx/v8	Whole_Blood	ENSG00000090621	G	8.81857e-10	-0.110085	1.82679e-07	NA	NA	1	39797055	PABPC4	0
1:39797055:A:G	GTEx/v8	Whole_Blood	ENSG00000183682	G	3.47146e-05	0.213371	2.6524e-06	NA	NA	1	39797055	BMP8A	0
1:39801815:A:C	GTEx/v8	Whole_Blood	ENSG00000090621	C	1.83113e-09	-0.107514	1.82679e-07	NA	NA	1	39801815	PABPC4	0
1:39801815:A:C	GTEx/v8	Whole_Blood	ENSG00000183682	C	4.39525e-05	0.209576	2.6524e-06	NA	NA	1	39801815	BMP8A	0
1:39803567:A:G	GTEx/v8	Whole_Blood	ENSG00000090621	A	5.79028e-05	0.0639208	1.82679e-07	NA	NA	1	39803567	PABPC4	0
1:39807018:C:T	GTEx/v8	Whole_Blood	ENSG00000090621	C	9.73786e-05	0.0620888	1.82679e-07	NA	NA	1	39807018	PABPC4	0
1:39807458:A:C	GTEx/v8	Whole_Blood	ENSG00000090621	C	1.78984e-08	0.0901546	1.82679e-07	NA	NA	1	39807458	PABPC4	0
1:39807458:A:C	GTEx/v8	Whole_Blood	ENSG00000183682	C	0.000127479	-0.175769	2.6524e-06	NA	NA	1	39807458	BMP8A	0
1:39809284:C:T	GTEx/v8	Whole_Blood	ENSG00000090621	T	5.79028e-05	0.0639208	1.82679e-07	NA	NA	1	39809284	PABPC4	0
1:39811205:C:T	GTEx/v8	Whole_Blood	ENSG00000090621	T	1.08285e-08	-0.110539	1.82679e-07	NA	NA	1	39811205	PABPC4	0
1:39812434:A:G	GTEx/v8	Whole_Blood	ENSG00000090621	A	5.79028e-05	0.0639208	1.82679e-07	NA	NA	1	39812434	PABPC4	0
1:39812518:C:T	GTEx/v8	Whole_Blood	ENSG00000090621	T	1.83113e-09	-0.107514	1.82679e-07	NA	NA	1	39812518	PABPC4	0
1:39812518:C:T	GTEx/v8	Whole_Blood	ENSG00000183682	T	4.39525e-05	0.209576	2.6524e-06	NA	NA	1	39812518	BMP8A	0
1:39814960:C:T	GTEx/v8	Whole_Blood	ENSG00000090621	T	1.83113e-09	-0.107514	1.82679e-07	NA	NA	1	39814960	PABPC4	0
1:39814960:C:T	GTEx/v8	Whole_Blood	ENSG00000183682	T	4.39525e-05	0.209576	2.6524e-06	NA	NA	1	39814960	BMP8A	0
1:39815143:A:T	GTEx/v8	Whole_Blood	ENSG00000090621	A	1.6872e-09	-0.107621	1.82679e-07	NA	NA	1	39815143	PABPC4	1
1:39815143:A:T	GTEx/v8	Whole_Blood	ENSG00000183682	A	4.3645e-05	0.20942	2.6524e-06	NA	NA	1	39815143	BMP8A	1
1:39815344:A:G	GTEx/v8	Whole_Blood	ENSG00000090621	A	1.83113e-09	-0.107514	1.82679e-07	NA	NA	1	39815344	PABPC4	0
1:39815344:A:G	GTEx/v8	Whole_Blood	ENSG00000183682	A	4.39525e-05	0.209576	2.6524e-06	NA	NA	1	39815344	BMP8A	0
1:39816941:C:G	GTEx/v8	Whole_Blood	ENSG00000090621	G	1.83113e-09	-0.107514	1.82679e-07	NA	NA	1	39816941	PABPC4	0
1:39816941:C:G	GTEx/v8	Whole_Blood	ENSG00000183682	G	4.39525e-05	0.209576	2.6524e-06	NA	NA	1	39816941	BMP8A	0
1:39818052:A:C	GTEx/v8	Whole_Blood	ENSG00000090621	C	1.6872e-09	-0.107621	1.82679e-07	NA	NA	1	39818052	PABPC4	0
1:39818052:A:C	GTEx/v8	Whole_Blood	ENSG00000183682	C	4.3645e-05	0.20942	2.6524e-06	NA	NA	1	39818052	BMP8A	0
1:39819503:A:G	GTEx/v8	Whole_Blood	ENSG00000090621	A	1.6872e-09	-0.107621	1.82679e-07	NA	NA	1	39819503	PABPC4	0
1:39819503:A:G	GTEx/v8	Whole_Blood	ENSG00000183682	A	4.3645e-05	0.20942	2.6524e-06	NA	NA	1	39819503	BMP8A	0
1:39820138:A:G	GTEx/v8	Whole_Blood	ENSG00000090621	G	5.79028e-05	-0.0639208	1.82679e-07	NA	NA	1	39820138	PABPC4	0
1:39820310:C:T	GTEx/v8	Whole_Blood	ENSG00000090621	T	1.66912e-09	-0.106891	1.82679e-07	NA	NA	1	39820310	PABPC4	0
1:39820310:C:T	GTEx/v8	Whole_Blood	ENSG00000183682	T	8.53572e-05	0.199985	2.6524e-06	NA	NA	1	39820310	BMP8A	0
1:39820926:G:T	GTEx/v8	Whole_Blood	ENSG00000090621	G	5.79028e-05	-0.0639208	1.82679e-07	NA	NA	1	39820926	PABPC4	0
1:39820963:C:G	GTEx/v8	Whole_Blood	ENSG00000090621	C	5.79028e-05	-0.0639208	1.82679e-07	NA	NA	1	39820963	PABPC4	0
1:39821681:C:T	GTEx/v8	Whole_Blood	ENSG00000090621	C	5.79028e-05	-0.0639208	1.82679e-07	NA	NA	1	39821681	PABPC4	0
1:39821737:A:G	GTEx/v8	Whole_Blood	ENSG00000090621	G	5.79028e-05	-0.0639208	1.82679e-07	NA	NA	1	39821737	PABPC4	0
1:39824718:C:G	GTEx/v8	Whole_Blood	ENSG00000090621	G	5.79028e-05	-0.0639208	1.82679e-07	NA	NA	1	39824718	PABPC4	0
1:39825438:C:T	GTEx/v8	Whole_Blood	ENSG00000090621	T	1.83113e-09	-0.107514	1.82679e-07	NA	NA	1	39825438	PABPC4	0
1:39825438:C:T	GTEx/v8	Whole_Blood	ENSG00000183682	T	4.39525e-05	0.209576	2.6524e-06	NA	NA	1	39825438	BMP8A	0
1:39826005:A:G	GTEx/v8	Whole_Blood	ENSG00000090621	G	5.79028e-05	-0.0639208	1.82679e-07	NA	NA	1	39826005	PABPC4	0
1:39831768:A:G	GTEx/v8	Whole_Blood	ENSG00000090621	G	1.74049e-09	-0.106987	1.82679e-07	NA	NA	1	39831768	PABPC4	0
1:39831768:A:G	GTEx/v8	Whole_Blood	ENSG00000183682	G	3.51243e-05	0.210874	2.6524e-06	NA	NA	1	39831768	BMP8A	0
1:39832407:C:T	GTEx/v8	Whole_Blood	ENSG00000090621	C	2.77772e-06	-0.0741354	1.82679e-07	NA	NA	1	39832407	PABPC4	0
1:39833503:A:G	GTEx/v8	Whole_Blood	ENSG00000090621	G	5.64017e-05	-0.0637553	1.82679e-07	NA	NA	1	39833503	PABPC4	0
1:39833535:A:G	GTEx/v8	Whole_Blood	ENSG00000090621	A	1.89104e-09	-0.106872	1.82679e-07	NA	NA	1	39833535	PABPC4	0
1:39833535:A:G	GTEx/v8	Whole_Blood	ENSG00000183682	A	3.53908e-05	0.211017	2.6524e-06	NA	NA	1	39833535	BMP8A	0
1:39833675:G:GT	GTEx/v8	Whole_Blood	ENSG00000090621	G	9.30857e-05	-0.0616648	1.82679e-07	NA	NA	1	39833675	PABPC4	0
1:39834617:A:G	GTEx/v8	Whole_Blood	ENSG00000090621	G	1.10235e-09	-0.107809	1.82679e-07	NA	NA	1	39834617	PABPC4	0
1:39834617:A:G	GTEx/v8	Whole_Blood	ENSG00000183682	G	3.59147e-05	0.209752	2.6524e-06	NA	NA	1	39834617	BMP8A	0
1:39835540:C:T	GTEx/v8	Whole_Blood	ENSG00000090621	C	6.77657e-06	-0.0713522	1.82679e-07	NA	NA	1	39835540	PABPC4	0
1:39835817:A:G	GTEx/v8	Whole_Blood	ENSG00000090621	G	1.89104e-09	-0.106872	1.82679e-07	NA	NA	1	39835817	PABPC4	1
1:39835817:A:G	GTEx/v8	Whole_Blood	ENSG00000183682	G	3.53908e-05	0.211017	2.6524e-06	NA	NA	1	39835817	BMP8A	1
1:39837102:C:T	GTEx/v8	Whole_Blood	ENSG00000090621	T	1.89104e-09	-0.106872	1.82679e-07	NA	NA	1	39837102	PABPC4	0
1:39837102:C:T	GTEx/v8	Whole_Blood	ENSG00000183682	T	3.53908e-05	0.211017	2.6524e-06	NA	NA	1	39837102	BMP8A	0
1:39837344:C:T	GTEx/v8	Whole_Blood	ENSG00000090621	C	2.59146e-08	-0.0892146	1.82679e-07	NA	NA	1	39837344	PABPC4	0
1:39837344:C:T	GTEx/v8	Whole_Blood	ENSG00000183682	C	0.000131149	0.175572	2.6524e-06	NA	NA	1	39837344	BMP8A	0
1:39837627:A:G	GTEx/v8	Whole_Blood	ENSG00000090621	A	5.64017e-05	-0.0637553	1.82679e-07	NA	NA	1	39837627	PABPC4	0
1:39840304:C:G	GTEx/v8	Whole_Blood	ENSG00000090621	G	1.14316e-08	-0.109656	1.82679e-07	NA	NA	1	39840304	PABPC4	0
1:39840768:C:T	GTEx/v8	Whole_Blood	ENSG00000090621	T	1.89104e-09	-0.106872	1.82679e-07	NA	NA	1	39840768	PABPC4	0
1:39840768:C:T	GTEx/v8	Whole_Blood	ENSG00000183682	T	3.53908e-05	0.211017	2.6524e-06	NA	NA	1	39840768	BMP8A	0
1:39842443:A:G	GTEx/v8	Whole_Blood	ENSG00000090621	A	2.59146e-08	-0.0892146	1.82679e-07	NA	NA	1	39842443	PABPC4	0
1:39842443:A:G	GTEx/v8	Whole_Blood	ENSG00000183682	A	0.000131149	0.175572	2.6524e-06	NA	NA	1	39842443	BMP8A	0
1:39842690:G:T	GTEx/v8	Whole_Blood	ENSG00000090621	T	1.89104e-09	-0.106872	1.82679e-07	NA	NA	1	39842690	PABPC4	0
1:39842690:G:T	GTEx/v8	Whole_Blood	ENSG00000183682	T	3.53908e-05	0.211017	2.6524e-06	NA	NA	1	39842690	BMP8A	0
1:39843958:A:G	GTEx/v8	Whole_Blood	ENSG00000090621	A	7.60259e-05	-0.062654	1.82679e-07	NA	NA	1	39843958	PABPC4	0
1:39846267:A:G	GTEx/v8	Whole_Blood	ENSG00000090621	A	6.71934e-05	-0.0632256	1.82679e-07	NA	NA	1	39846267	PABPC4	0
1:39846489:C:T	GTEx/v8	Whole_Blood	ENSG00000090621	T	6.71934e-05	-0.0632256	1.82679e-07	NA	NA	1	39846489	PABPC4	0
1:39846590:A:C	GTEx/v8	Whole_Blood	ENSG00000090621	C	1.57693e-09	-0.10744	1.82679e-07	NA	NA	1	39846590	PABPC4	0
1:39846590:A:C	GTEx/v8	Whole_Blood	ENSG00000183682	C	2.83136e-05	0.213699	2.6524e-06	NA	NA	1	39846590	BMP8A	0
1:39848347:C:G	GTEx/v8	Whole_Blood	ENSG00000090621	G	1.2194e-09	-0.107968	1.82679e-07	NA	NA	1	39848347	PABPC4	0
1:39848347:C:G	GTEx/v8	Whole_Blood	ENSG00000183682	G	2.71616e-05	0.213805	2.6524e-06	NA	NA	1	39848347	BMP8A	0
1:39852142:C:T	GTEx/v8	Whole_Blood	ENSG00000090621	C	5.68465e-05	-0.0638506	1.82679e-07	NA	NA	1	39852142	PABPC4	0
1:39855177:A:G	GTEx/v8	Whole_Blood	ENSG00000090621	A	1.57693e-09	-0.10744	1.82679e-07	NA	NA	1	39855177	PABPC4	0
1:39855177:A:G	GTEx/v8	Whole_Blood	ENSG00000183682	A	2.83136e-05	0.213699	2.6524e-06	NA	NA	1	39855177	BMP8A	0
1:39857192:A:G	GTEx/v8	Whole_Blood	ENSG00000090621	A	1.89104e-09	-0.106872	1.82679e-07	NA	NA	1	39857192	PABPC4	0
1:39857192:A:G	GTEx/v8	Whole_Blood	ENSG00000183682	A	3.53908e-05	0.211017	2.6524e-06	NA	NA	1	39857192	BMP8A	0
1:39858794:C:G	GTEx/v8	Whole_Blood	ENSG00000090621	C	5.64017e-05	-0.0637553	1.82679e-07	NA	NA	1	39858794	PABPC4	0
1:39863215:C:T	GTEx/v8	Whole_Blood	ENSG00000090621	T	1.57693e-09	-0.10744	1.82679e-07	NA	NA	1	39863215	PABPC4	0
1:39863215:C:T	GTEx/v8	Whole_Blood	ENSG00000183682	T	2.83136e-05	0.213699	2.6524e-06	NA	NA	1	39863215	BMP8A	0
1:39867055:C:T	GTEx/v8	Whole_Blood	ENSG00000090621	T	1.89104e-09	-0.106872	1.82679e-07	NA	NA	1	39867055	PABPC4	0
1:39867055:C:T	GTEx/v8	Whole_Blood	ENSG00000183682	T	3.53908e-05	0.211017	2.6524e-06	NA	NA	1	39867055	BMP8A	0
1:39867745:T:TTGG	GTEx/v8	Whole_Blood	ENSG00000090621	T	2.3506e-09	-0.10633	1.82679e-07	NA	NA	1	39867745	PABPC4	0
1:39867745:T:TTGG	GTEx/v8	Whole_Blood	ENSG00000183682	T	2.95532e-05	0.213227	2.6524e-06	NA	NA	1	39867745	BMP8A	0
1:39868621:G:GTCTCT	GTEx/v8	Whole_Blood	ENSG00000090621	G	1.89104e-09	-0.106872	1.82679e-07	NA	NA	1	39868621	PABPC4	0
1:39868621:G:GTCTCT	GTEx/v8	Whole_Blood	ENSG00000183682	G	3.53908e-05	0.211017	2.6524e-06	NA	NA	1	39868621	BMP8A	0
1:39870793:C:T	GTEx/v8	Whole_Blood	ENSG00000090621	T	1.89104e-09	-0.106872	1.82679e-07	NA	NA	1	39870793	PABPC4	1
1:39870793:C:T	GTEx/v8	Whole_Blood	ENSG00000183682	T	3.53908e-05	0.211017	2.6524e-06	NA	NA	1	39870793	BMP8A	1
1:39874539:G:T	GTEx/v8	Whole_Blood	ENSG00000090621	T	1.74049e-09	-0.106987	1.82679e-07	NA	NA	1	39874539	PABPC4	0
1:39874539:G:T	GTEx/v8	Whole_Blood	ENSG00000183682	T	3.51243e-05	0.210874	2.6524e-06	NA	NA	1	39874539	BMP8A	0
1:39880319:G:T	GTEx/v8	Whole_Blood	ENSG00000090621	G	1.57693e-09	-0.10744	1.82679e-07	NA	NA	1	39880319	PABPC4	0
1:39880319:G:T	GTEx/v8	Whole_Blood	ENSG00000183682	G	2.83136e-05	0.213699	2.6524e-06	NA	NA	1	39880319	BMP8A	0
1:39881040:C:G	GTEx/v8	Whole_Blood	ENSG00000090621	C	5.19638e-05	-0.0644473	1.82679e-07	NA	NA	1	39881040	PABPC4	0
1:39881468:A:T	GTEx/v8	Whole_Blood	ENSG00000090621	A	1.89104e-09	-0.106872	1.82679e-07	NA	NA	1	39881468	PABPC4	0
1:39881468:A:T	GTEx/v8	Whole_Blood	ENSG00000183682	A	3.53908e-05	0.211017	2.6524e-06	NA	NA	1	39881468	BMP8A	0
1:39883020:G:GA	GTEx/v8	Whole_Blood	ENSG00000090621	G	1.89104e-09	-0.106872	1.82679e-07	NA	NA	1	39883020	PABPC4	0
1:39883020:G:GA	GTEx/v8	Whole_Blood	ENSG00000183682	G	3.53908e-05	0.211017	2.6524e-06	NA	NA	1	39883020	BMP8A	0
1:39884433:A:G	GTEx/v8	Whole_Blood	ENSG00000090621	G	2.49733e-06	-0.0749023	1.82679e-07	NA	NA	1	39884433	PABPC4	0
1:39885763:A:G	GTEx/v8	Whole_Blood	ENSG00000090621	A	1.89104e-09	-0.106872	1.82679e-07	NA	NA	1	39885763	PABPC4	0
1:39885763:A:G	GTEx/v8	Whole_Blood	ENSG00000183682	A	3.53908e-05	0.211017	2.6524e-06	NA	NA	1	39885763	BMP8A	0
1:39886773:A:G	GTEx/v8	Whole_Blood	ENSG00000090621	G	5.89961e-05	-0.0638626	1.82679e-07	NA	NA	1	39886773	PABPC4	0
1:39889677:A:G	GTEx/v8	Whole_Blood	ENSG00000090621	A	5.89961e-05	-0.0638626	1.82679e-07	NA	NA	1	39889677	PABPC4	0
1:39892774:C:T	GTEx/v8	Whole_Blood	ENSG00000090621	C	3.68805e-05	-0.0656675	1.82679e-07	NA	NA	1	39892774	PABPC4	0
1:39892774:C:T	GTEx/v8	Whole_Blood	ENSG00000183682	C	0.000123661	0.174	2.6524e-06	NA	NA	1	39892774	BMP8A	0
1:39893093:C:T	GTEx/v8	Whole_Blood	ENSG00000090621	T	2.88446e-06	-0.0743351	1.82679e-07	NA	NA	1	39893093	PABPC4	1
1:39895460:A:G	GTEx/v8	Whole_Blood	ENSG00000090621	A	4.38644e-05	-0.0650381	1.82679e-07	NA	NA	1	39895460	PABPC4	0
1:39896961:G:GAATCAAGAACTAT	GTEx/v8	Whole_Blood	ENSG00000090621	GAATCAAGAACTAT	4.088e-05	-0.0652055	1.82679e-07	NA	NA	1	39896961	PABPC4	0
1:39903129:C:T	GTEx/v8	Whole_Blood	ENSG00000090621	C	1.16988e-06	-0.0773677	1.82679e-07	NA	NA	1	39903129	PABPC4	0
1:39904612:A:G	GTEx/v8	Whole_Blood	ENSG00000090621	G	2.72378e-05	-0.066837	1.82679e-07	NA	NA	1	39904612	PABPC4	0
1:39904612:A:G	GTEx/v8	Whole_Blood	ENSG00000183682	G	0.000125948	0.174017	2.6524e-06	NA	NA	1	39904612	BMP8A	0
1:39905588:C:T	GTEx/v8	Whole_Blood	ENSG00000090621	C	8.74142e-10	-0.109079	1.82679e-07	NA	NA	1	39905588	PABPC4	0
1:39905588:C:T	GTEx/v8	Whole_Blood	ENSG00000183682	C	2.88105e-05	0.213517	2.6524e-06	NA	NA	1	39905588	BMP8A	0
1:39905873:C:T	GTEx/v8	Whole_Blood	ENSG00000090621	T	1.57693e-09	-0.10744	1.82679e-07	NA	NA	1	39905873	PABPC4	0
1:39905873:C:T	GTEx/v8	Whole_Blood	ENSG00000183682	T	2.83136e-05	0.213699	2.6524e-06	NA	NA	1	39905873	BMP8A	0
1:39906267:G:GT	GTEx/v8	Whole_Blood	ENSG00000090621	G	2.75185e-06	-0.0744533	1.82679e-07	NA	NA	1	39906267	PABPC4	0
1:39908506:A:G	GTEx/v8	Whole_Blood	ENSG00000090621	A	1.75711e-06	-0.0761194	1.82679e-07	NA	NA	1	39908506	PABPC4	1
1:39908726:A:G	GTEx/v8	Whole_Blood	ENSG00000090621	G	3.85591e-05	-0.0656226	1.82679e-07	NA	NA	1	39908726	PABPC4	0
1:39909555:A:G	GTEx/v8	Whole_Blood	ENSG00000090621	A	1.97687e-05	-0.104481	1.82679e-07	NA	NA	1	39909555	PABPC4	0
1:39911001:C:T	GTEx/v8	Whole_Blood	ENSG00000090621	T	5.19638e-05	-0.0644473	1.82679e-07	NA	NA	1	39911001	PABPC4	0
1:39911998:A:AAT	GTEx/v8	Whole_Blood	ENSG00000090621	A	4.68489e-05	-0.0645313	1.82679e-07	NA	NA	1	39911998	PABPC4	0
1:39913351:A:G	GTEx/v8	Whole_Blood	ENSG00000090621	G	8.74142e-10	-0.109079	1.82679e-07	NA	NA	1	39913351	PABPC4	0
1:39913351:A:G	GTEx/v8	Whole_Blood	ENSG00000183682	G	2.88105e-05	0.213517	2.6524e-06	NA	NA	1	39913351	BMP8A	0
1:39914090:A:G	GTEx/v8	Whole_Blood	ENSG00000090621	A	8.74142e-10	-0.109079	1.82679e-07	NA	NA	1	39914090	PABPC4	0
1:39914090:A:G	GTEx/v8	Whole_Blood	ENSG00000183682	A	2.88105e-05	0.213517	2.6524e-06	NA	NA	1	39914090	BMP8A	0
1:39915209:C:T	GTEx/v8	Whole_Blood	ENSG00000090621	C	9.48037e-10	-0.108983	1.82679e-07	NA	NA	1	39915209	PABPC4	0
1:39915209:C:T	GTEx/v8	Whole_Blood	ENSG00000183682	C	2.89874e-05	0.213695	2.6524e-06	NA	NA	1	39915209	BMP8A	0
1:39921811:C:G	GTEx/v8	Whole_Blood	ENSG00000183682	C	1.36315e-05	0.240003	2.6524e-06	NA	NA	1	39921811	BMP8A	0
1:39922426:A:G	GTEx/v8	Whole_Blood	ENSG00000090621	A	1.45169e-09	-0.108221	1.82679e-07	NA	NA	1	39922426	PABPC4	0
1:39922426:A:G	GTEx/v8	Whole_Blood	ENSG00000183682	A	5.39192e-05	0.207269	2.6524e-06	NA	NA	1	39922426	BMP8A	0
1:39922884:C:G	GTEx/v8	Whole_Blood	ENSG00000090621	G	4.09399e-06	-0.0735153	1.82679e-07	NA	NA	1	39922884	PABPC4	0
1:39923732:C:T	GTEx/v8	Whole_Blood	ENSG00000090621	C	1.45169e-09	-0.108221	1.82679e-07	NA	NA	1	39923732	PABPC4	1
1:39923732:C:T	GTEx/v8	Whole_Blood	ENSG00000183682	C	5.39192e-05	0.207269	2.6524e-06	NA	NA	1	39923732	BMP8A	1
1:39924398:A:G	GTEx/v8	Whole_Blood	ENSG00000090621	A	3.34843e-09	-0.105669	1.82679e-07	NA	NA	1	39924398	PABPC4	0
1:39924398:A:G	GTEx/v8	Whole_Blood	ENSG00000183682	A	3.3412e-05	0.212504	2.6524e-06	NA	NA	1	39924398	BMP8A	0
1:39928984:A:C	GTEx/v8	Whole_Blood	ENSG00000090621	A	9.82311e-05	0.062402	1.82679e-07	NA	NA	1	39928984	PABPC4	0
1:39929240:C:T	GTEx/v8	Whole_Blood	ENSG00000090621	C	8.23606e-06	0.0713766	1.82679e-07	NA	NA	1	39929240	PABPC4	0
1:39934776:A:T	GTEx/v8	Whole_Blood	ENSG00000090621	T	9.82311e-05	0.062402	1.82679e-07	NA	NA	1	39934776	PABPC4	0
1:39936799:C:CTG	GTEx/v8	Whole_Blood	ENSG00000090621	C	3.34843e-09	-0.105669	1.82679e-07	NA	NA	1	39936799	PABPC4	0
1:39936799:C:CTG	GTEx/v8	Whole_Blood	ENSG00000183682	C	3.3412e-05	0.212504	2.6524e-06	NA	NA	1	39936799	BMP8A	0
1:39937696:A:G	GTEx/v8	Whole_Blood	ENSG00000090621	A	9.82311e-05	0.062402	1.82679e-07	NA	NA	1	39937696	PABPC4	0
1:39938257:C:T	GTEx/v8	Whole_Blood	ENSG00000090621	T	3.34843e-09	-0.105669	1.82679e-07	NA	NA	1	39938257	PABPC4	0
1:39938257:C:T	GTEx/v8	Whole_Blood	ENSG00000183682	T	3.3412e-05	0.212504	2.6524e-06	NA	NA	1	39938257	BMP8A	0
1:39940223:C:T	GTEx/v8	Whole_Blood	ENSG00000090621	T	9.82311e-05	0.062402	1.82679e-07	NA	NA	1	39940223	PABPC4	0
1:39940499:C:T	GTEx/v8	Whole_Blood	ENSG00000090621	C	3.34843e-09	-0.105669	1.82679e-07	NA	NA	1	39940499	PABPC4	0
1:39940499:C:T	GTEx/v8	Whole_Blood	ENSG00000183682	C	3.3412e-05	0.212504	2.6524e-06	NA	NA	1	39940499	BMP8A	0
1:39942297:C:G	GTEx/v8	Whole_Blood	ENSG00000090621	G	3.16449e-11	-0.112257	1.82679e-07	NA	NA	1	39942297	PABPC4	0
1:39942297:C:G	GTEx/v8	Whole_Blood	ENSG00000183682	G	5.89277e-05	0.195525	2.6524e-06	NA	NA	1	39942297	BMP8A	0
1:39944180:A:G	GTEx/v8	Whole_Blood	ENSG00000090621	G	9.1123e-06	0.0686612	1.82679e-07	NA	NA	1	39944180	PABPC4	0
1:39944249:C:T	GTEx/v8	Whole_Blood	ENSG00000090621	C	6.29254e-11	-0.110495	1.82679e-07	NA	NA	1	39944249	PABPC4	0
1:39944249:C:T	GTEx/v8	Whole_Blood	ENSG00000183682	C	3.03938e-05	0.202708	2.6524e-06	NA	NA	1	39944249	BMP8A	0
1:39944768:C:T	GTEx/v8	Whole_Blood	ENSG00000090621	T	9.1123e-06	0.0686612	1.82679e-07	NA	NA	1	39944768	PABPC4	0
1:39945297:C:T	GTEx/v8	Whole_Blood	ENSG00000090621	T	7.96333e-06	0.0692643	1.82679e-07	NA	NA	1	39945297	PABPC4	0
1:39948224:A:G	GTEx/v8	Whole_Blood	ENSG00000090621	G	9.1123e-06	0.0686612	1.82679e-07	NA	NA	1	39948224	PABPC4	0
1:39948339:C:T	GTEx/v8	Whole_Blood	ENSG00000090621	T	2.29225e-10	-0.11483	1.82679e-07	NA	NA	1	39948339	PABPC4	0
1:39950080:C:T	GTEx/v8	Whole_Blood	ENSG00000090621	T	2.95095e-10	-0.101419	1.82679e-07	NA	NA	1	39950080	PABPC4	0
1:39950080:C:T	GTEx/v8	Whole_Blood	ENSG00000183682	T	1.60555e-05	0.199284	2.6524e-06	NA	NA	1	39950080	BMP8A	0
1:39953467:A:G	GTEx/v8	Whole_Blood	ENSG00000090621	G	1.94142e-10	-0.115337	1.82679e-07	NA	NA	1	39953467	PABPC4	0
1:39957169:C:T	GTEx/v8	Whole_Blood	ENSG00000090621	T	1.10275e-05	0.0681281	1.82679e-07	NA	NA	1	39957169	PABPC4	0
1:39957301:A:G	GTEx/v8	Whole_Blood	ENSG00000090621	A	7.96333e-06	0.0692643	1.82679e-07	NA	NA	1	39957301	PABPC4	0
1:39958080:C:G	GTEx/v8	Whole_Blood	ENSG00000090621	G	5.61916e-06	0.0703786	1.82679e-07	NA	NA	1	39958080	PABPC4	0
1:39959085:C:T	GTEx/v8	Whole_Blood	ENSG00000090621	T	7.96333e-06	0.0692643	1.82679e-07	NA	NA	1	39959085	PABPC4	0
1:39964912:C:G	GTEx/v8	Whole_Blood	ENSG00000090621	C	1.18921e-10	-0.109307	1.82679e-07	NA	NA	1	39964912	PABPC4	0
1:39964912:C:G	GTEx/v8	Whole_Blood	ENSG00000183682	C	5.88924e-05	0.196037	2.6524e-06	NA	NA	1	39964912	BMP8A	0
1:39964974:C:G	GTEx/v8	Whole_Blood	ENSG00000090621	G	1.33689e-05	0.0674165	1.82679e-07	NA	NA	1	39964974	PABPC4	0
1:39967223:A:G	GTEx/v8	Whole_Blood	ENSG00000090621	A	4.62555e-11	-0.111731	1.82679e-07	NA	NA	1	39967223	PABPC4	0
1:39967223:A:G	GTEx/v8	Whole_Blood	ENSG00000183682	A	2.83873e-05	0.204345	2.6524e-06	NA	NA	1	39967223	BMP8A	0
1:39967280:C:T	GTEx/v8	Whole_Blood	ENSG00000090621	C	4.62555e-11	-0.111731	1.82679e-07	NA	NA	1	39967280	PABPC4	0
1:39967280:C:T	GTEx/v8	Whole_Blood	ENSG00000183682	C	2.83873e-05	0.204345	2.6524e-06	NA	NA	1	39967280	BMP8A	0
1:39967683:A:G	GTEx/v8	Whole_Blood	ENSG00000090621	A	7.3663e-06	0.0692492	1.82679e-07	NA	NA	1	39967683	PABPC4	0
1:39969059:C:T	GTEx/v8	Whole_Blood	ENSG00000090621	T	4.62555e-11	-0.111731	1.82679e-07	NA	NA	1	39969059	PABPC4	0
1:39969059:C:T	GTEx/v8	Whole_Blood	ENSG00000183682	T	2.83873e-05	0.204345	2.6524e-06	NA	NA	1	39969059	BMP8A	0
1:39970928:A:C	GTEx/v8	Whole_Blood	ENSG00000090621	A	4.62555e-11	-0.111731	1.82679e-07	NA	NA	1	39970928	PABPC4	0
1:39970928:A:C	GTEx/v8	Whole_Blood	ENSG00000183682	A	2.83873e-05	0.204345	2.6524e-06	NA	NA	1	39970928	BMP8A	0
1:39976059:C:CA	GTEx/v8	Whole_Blood	ENSG00000090621	CA	2.94803e-10	-0.105651	1.82679e-07	NA	NA	1	39976059	PABPC4	0
1:39981522:A:G	GTEx/v8	Whole_Blood	ENSG00000090621	A	1.01178e-08	-0.101726	1.82679e-07	NA	NA	1	39981522	PABPC4	1
1:39989926:C:T	GTEx/v8	Whole_Blood	ENSG00000090621	C	7.14402e-05	0.0585277	1.82679e-07	NA	NA	1	39989926	PABPC4	0
1:39989926:C:T	GTEx/v8	Whole_Blood	ENSG00000116983	C	8.92883e-07	0.14562	5.747e-35	NA	NA	1	39989926	HPCAL4	0
1:39991588:G:T	GTEx/v8	Whole_Blood	ENSG00000090621	T	6.62271e-05	-0.0593212	1.82679e-07	NA	NA	1	39991588	PABPC4	0
1:39991588:G:T	GTEx/v8	Whole_Blood	ENSG00000183682	T	2.62149e-05	0.177744	2.6524e-06	NA	NA	1	39991588	BMP8A	0
1:39995074:C:T	GTEx/v8	Whole_Blood	ENSG00000090621	T	4.73378e-10	-0.105805	1.82679e-07	NA	NA	1	39995074	PABPC4	0
1:39995074:C:T	GTEx/v8	Whole_Blood	ENSG00000183682	T	5.35624e-05	0.197102	2.6524e-06	NA	NA	1	39995074	BMP8A	0
1:40000354:C:T	GTEx/v8	Whole_Blood	ENSG00000090621	T	1.45505e-05	-0.0698299	1.82679e-07	NA	NA	1	40000354	PABPC4	0
1:40000354:C:T	GTEx/v8	Whole_Blood	ENSG00000116983	T	1.05905e-05	-0.143126	5.747e-35	NA	NA	1	40000354	HPCAL4	0
1:40001060:A:G	GTEx/v8	Whole_Blood	ENSG00000090621	G	2.5609e-08	-0.089996	1.82679e-07	NA	NA	1	40001060	PABPC4	0
1:40003410:C:T	GTEx/v8	Whole_Blood	ENSG00000090621	T	1.75382e-10	-0.108759	1.82679e-07	NA	NA	1	40003410	PABPC4	0
1:40003410:C:T	GTEx/v8	Whole_Blood	ENSG00000183682	T	1.18851e-05	0.214289	2.6524e-06	NA	NA	1	40003410	BMP8A	0
1:40005903:A:G	GTEx/v8	Whole_Blood	ENSG00000090621	A	1.00888e-09	-0.112224	1.82679e-07	NA	NA	1	40005903	PABPC4	0
1:40006052:C:T	GTEx/v8	Whole_Blood	ENSG00000116983	C	9.78602e-05	0.111214	5.747e-35	NA	NA	1	40006052	HPCAL4	1
1:40007277:A:C	GTEx/v8	Whole_Blood	ENSG00000116983	A	0.000115518	0.11007	5.747e-35	NA	NA	1	40007277	HPCAL4	0
1:40007829:A:C	GTEx/v8	Whole_Blood	ENSG00000116983	A	0.000115518	0.11007	5.747e-35	NA	NA	1	40007829	HPCAL4	0
1:40009829:A:G	GTEx/v8	Whole_Blood	ENSG00000116983	A	0.000103151	0.110433	5.747e-35	NA	NA	1	40009829	HPCAL4	0
1:40010235:C:T	GTEx/v8	Whole_Blood	ENSG00000090621	C	2.23128e-10	-0.108322	1.82679e-07	NA	NA	1	40010235	PABPC4	0
1:40010235:C:T	GTEx/v8	Whole_Blood	ENSG00000183682	C	1.65284e-05	0.211136	2.6524e-06	NA	NA	1	40010235	BMP8A	0
1:40011690:G:T	GTEx/v8	Whole_Blood	ENSG00000090621	T	1.00888e-09	-0.112224	1.82679e-07	NA	NA	1	40011690	PABPC4	0
1:40012230:C:T	GTEx/v8	Whole_Blood	ENSG00000090621	T	2.23128e-10	-0.108322	1.82679e-07	NA	NA	1	40012230	PABPC4	0
1:40012230:C:T	GTEx/v8	Whole_Blood	ENSG00000183682	T	1.65284e-05	0.211136	2.6524e-06	NA	NA	1	40012230	BMP8A	0
1:40012433:C:T	GTEx/v8	Whole_Blood	ENSG00000090621	T	2.23128e-10	-0.108322	1.82679e-07	NA	NA	1	40012433	PABPC4	0
1:40012433:C:T	GTEx/v8	Whole_Blood	ENSG00000183682	T	1.65284e-05	0.211136	2.6524e-06	NA	NA	1	40012433	BMP8A	0
1:40018509:C:T	GTEx/v8	Whole_Blood	ENSG00000090621	T	2.23128e-10	-0.108322	1.82679e-07	NA	NA	1	40018509	PABPC4	0
1:40018509:C:T	GTEx/v8	Whole_Blood	ENSG00000183682	T	1.65284e-05	0.211136	2.6524e-06	NA	NA	1	40018509	BMP8A	0
1:40019591:A:G	GTEx/v8	Whole_Blood	ENSG00000090621	G	2.23128e-10	-0.108322	1.82679e-07	NA	NA	1	40019591	PABPC4	0
1:40019591:A:G	GTEx/v8	Whole_Blood	ENSG00000183682	G	1.65284e-05	0.211136	2.6524e-06	NA	NA	1	40019591	BMP8A	0
1:40020504:C:T	GTEx/v8	Whole_Blood	ENSG00000090621	C	2.4455e-05	0.0625578	1.82679e-07	NA	NA	1	40020504	PABPC4	0
1:40020504:C:T	GTEx/v8	Whole_Blood	ENSG00000116983	C	1.97507e-05	0.127645	5.747e-35	NA	NA	1	40020504	HPCAL4	0
1:40020504:C:T	GTEx/v8	Whole_Blood	ENSG00000183682	C	6.81398e-05	-0.168137	2.6524e-06	NA	NA	1	40020504	BMP8A	0
1:40022482:C:T	GTEx/v8	Whole_Blood	ENSG00000090621	T	2.23128e-10	-0.108322	1.82679e-07	NA	NA	1	40022482	PABPC4	0
1:40022482:C:T	GTEx/v8	Whole_Blood	ENSG00000183682	T	1.65284e-05	0.211136	2.6524e-06	NA	NA	1	40022482	BMP8A	0
1:40022777:C:G	GTEx/v8	Whole_Blood	ENSG00000090621	G	2.17733e-10	-0.108291	1.82679e-07	NA	NA	1	40022777	PABPC4	0
1:40022777:C:G	GTEx/v8	Whole_Blood	ENSG00000183682	G	1.12523e-05	0.21502	2.6524e-06	NA	NA	1	40022777	BMP8A	0
1:40023047:A:T	GTEx/v8	Whole_Blood	ENSG00000090621	A	2.36082e-07	-0.082619	1.82679e-07	NA	NA	1	40023047	PABPC4	0
1:40023047:A:T	GTEx/v8	Whole_Blood	ENSG00000183682	A	8.56769e-05	0.1795	2.6524e-06	NA	NA	1	40023047	BMP8A	0
1:40025197:T:TG	GTEx/v8	Whole_Blood	ENSG00000090621	T	2.23128e-10	-0.108322	1.82679e-07	NA	NA	1	40025197	PABPC4	0
1:40025197:T:TG	GTEx/v8	Whole_Blood	ENSG00000183682	T	1.65284e-05	0.211136	2.6524e-06	NA	NA	1	40025197	BMP8A	0
1:40028180:A:G	GTEx/v8	Whole_Blood	ENSG00000090621	G	1.31011e-10	-0.109444	1.82679e-07	NA	NA	1	40028180	PABPC4	0
1:40028180:A:G	GTEx/v8	Whole_Blood	ENSG00000183682	G	1.39608e-05	0.212502	2.6524e-06	NA	NA	1	40028180	BMP8A	0
1:40032239:C:T	GTEx/v8	Whole_Blood	ENSG00000090621	C	6.58005e-05	0.0591022	1.82679e-07	NA	NA	1	40032239	PABPC4	0
1:40032239:C:T	GTEx/v8	Whole_Blood	ENSG00000116983	C	2.00546e-05	0.127308	5.747e-35	NA	NA	1	40032239	HPCAL4	0
1:40032239:C:T	GTEx/v8	Whole_Blood	ENSG00000183682	C	5.06452e-05	-0.170732	2.6524e-06	NA	NA	1	40032239	BMP8A	0
1:40032680:C:CTA	GTEx/v8	Whole_Blood	ENSG00000116983	CTA	8.18905e-05	0.112477	5.747e-35	NA	NA	1	40032680	HPCAL4	0
1:40033905:A:G	GTEx/v8	Whole_Blood	ENSG00000090621	A	5.26026e-10	-0.124961	1.82679e-07	NA	NA	1	40033905	PABPC4	0
1:40035686:C:T	GTEx/v8	Whole_Blood	ENSG00000090621	T	6.46302e-10	-0.10594	1.82679e-07	NA	NA	1	40035686	PABPC4	1
1:40035686:C:T	GTEx/v8	Whole_Blood	ENSG00000183682	T	1.89142e-05	0.210404	2.6524e-06	NA	NA	1	40035686	BMP8A	1
1:40035928:G:T	GTEx/v8	Whole_Blood	ENSG00000090621	T	3.09741e-10	-0.11405	1.82679e-07	NA	NA	1	40035928	PABPC4	1
1:40035928:G:T	GTEx/v8	Whole_Blood	ENSG00000183682	T	9.59617e-05	0.203162	2.6524e-06	NA	NA	1	40035928	BMP8A	1
1:40036847:C:G	GTEx/v8	Whole_Blood	ENSG00000090621	C	4.89061e-10	-0.106666	1.82679e-07	NA	NA	1	40036847	PABPC4	1
1:40036847:C:G	GTEx/v8	Whole_Blood	ENSG00000183682	C	1.60275e-05	0.212178	2.6524e-06	NA	NA	1	40036847	BMP8A	1
1:40037354:C:G	GTEx/v8	Whole_Blood	ENSG00000090621	G	8.31884e-10	-0.112768	1.82679e-07	NA	NA	1	40037354	PABPC4	0
1:40037902:A:G	GTEx/v8	Whole_Blood	ENSG00000090621	G	6.65102e-05	-0.0593672	1.82679e-07	NA	NA	1	40037902	PABPC4	0
1:40038571:C:T	GTEx/v8	Whole_Blood	ENSG00000090621	T	2.23128e-10	-0.108322	1.82679e-07	NA	NA	1	40038571	PABPC4	0
1:40038571:C:T	GTEx/v8	Whole_Blood	ENSG00000183682	T	1.65284e-05	0.211136	2.6524e-06	NA	NA	1	40038571	BMP8A	0
1:40038597:C:G	GTEx/v8	Whole_Blood	ENSG00000116983	C	9.78602e-05	0.111214	5.747e-35	NA	NA	1	40038597	HPCAL4	0
1:40038936:A:G	GTEx/v8	Whole_Blood	ENSG00000090621	A	6.65102e-05	-0.0593672	1.82679e-07	NA	NA	1	40038936	PABPC4	0
1:40039707:A:G	GTEx/v8	Whole_Blood	ENSG00000090621	A	0.000118104	-0.0578627	1.82679e-07	NA	NA	1	40039707	PABPC4	0
1:40041371:G:GA	GTEx/v8	Whole_Blood	ENSG00000090621	GA	8.16334e-11	-0.110494	1.82679e-07	NA	NA	1	40041371	PABPC4	0
1:40041371:G:GA	GTEx/v8	Whole_Blood	ENSG00000183682	GA	5.96914e-06	0.22105	2.6524e-06	NA	NA	1	40041371	BMP8A	0
1:40041699:T:TCGGAGC	GTEx/v8	Whole_Blood	ENSG00000090621	TCGGAGC	4.95442e-10	-0.113586	1.82679e-07	NA	NA	1	40041699	PABPC4	0
1:40043752:C:G	GTEx/v8	Whole_Blood	ENSG00000090621	G	1.14478e-09	-0.11182	1.82679e-07	NA	NA	1	40043752	PABPC4	0
1:40043772:A:G	GTEx/v8	Whole_Blood	ENSG00000090621	A	1.61728e-10	-0.109975	1.82679e-07	NA	NA	1	40043772	PABPC4	0
1:40043772:A:G	GTEx/v8	Whole_Blood	ENSG00000183682	A	3.49174e-06	0.22889	2.6524e-06	NA	NA	1	40043772	BMP8A	0
1:40044713:A:C	GTEx/v8	Whole_Blood	ENSG00000090621	C	6.24386e-05	0.0593732	1.82679e-07	NA	NA	1	40044713	PABPC4	0
1:40044713:A:C	GTEx/v8	Whole_Blood	ENSG00000116983	C	3.38284e-05	0.124016	5.747e-35	NA	NA	1	40044713	HPCAL4	0
1:40044713:A:C	GTEx/v8	Whole_Blood	ENSG00000183682	C	2.21284e-05	-0.178874	2.6524e-06	NA	NA	1	40044713	BMP8A	0
1:40045300:A:C	GTEx/v8	Whole_Blood	ENSG00000090621	C	2.57003e-10	-0.107727	1.82679e-07	NA	NA	1	40045300	PABPC4	0
1:40045300:A:C	GTEx/v8	Whole_Blood	ENSG00000183682	C	5.39253e-06	0.222299	2.6524e-06	NA	NA	1	40045300	BMP8A	0
1:40045468:A:G	GTEx/v8	Whole_Blood	ENSG00000090621	G	6.24386e-05	0.0593732	1.82679e-07	NA	NA	1	40045468	PABPC4	0
1:40045468:A:G	GTEx/v8	Whole_Blood	ENSG00000116983	G	3.38284e-05	0.124016	5.747e-35	NA	NA	1	40045468	HPCAL4	0
1:40045468:A:G	GTEx/v8	Whole_Blood	ENSG00000183682	G	2.21284e-05	-0.178874	2.6524e-06	NA	NA	1	40045468	BMP8A	0
1:40046093:A:G	GTEx/v8	Whole_Blood	ENSG00000090621	A	3.38738e-10	-0.106883	1.82679e-07	NA	NA	1	40046093	PABPC4	0
1:40046093:A:G	GTEx/v8	Whole_Blood	ENSG00000183682	A	4.69344e-06	0.223407	2.6524e-06	NA	NA	1	40046093	BMP8A	0
1:40046897:C:T	GTEx/v8	Whole_Blood	ENSG00000090621	T	6.31258e-05	0.059459	1.82679e-07	NA	NA	1	40046897	PABPC4	0
1:40046897:C:T	GTEx/v8	Whole_Blood	ENSG00000116983	T	3.21026e-05	0.124628	5.747e-35	NA	NA	1	40046897	HPCAL4	0
1:40046897:C:T	GTEx/v8	Whole_Blood	ENSG00000183682	T	2.10239e-05	-0.179725	2.6524e-06	NA	NA	1	40046897	BMP8A	0
1:40046995:A:G	GTEx/v8	Whole_Blood	ENSG00000116983	A	0.000141316	0.108814	5.747e-35	NA	NA	1	40046995	HPCAL4	0
1:40048009:A:G	GTEx/v8	Whole_Blood	ENSG00000090621	A	2.57003e-10	-0.107727	1.82679e-07	NA	NA	1	40048009	PABPC4	0
1:40048009:A:G	GTEx/v8	Whole_Blood	ENSG00000183682	A	5.39253e-06	0.222299	2.6524e-06	NA	NA	1	40048009	BMP8A	0
1:40049104:A:G	GTEx/v8	Whole_Blood	ENSG00000116983	G	0.000141316	0.108814	5.747e-35	NA	NA	1	40049104	HPCAL4	0
1:40049184:A:G	GTEx/v8	Whole_Blood	ENSG00000116983	A	7.13059e-07	0.146215	5.747e-35	NA	NA	1	40049184	HPCAL4	1
1:40049184:A:G	GTEx/v8	Whole_Blood	ENSG00000183682	A	2.73764e-05	-0.174934	2.6524e-06	NA	NA	1	40049184	BMP8A	1
1:40049511:C:T	GTEx/v8	Whole_Blood	ENSG00000090621	T	0.000137352	0.0564481	1.82679e-07	NA	NA	1	40049511	PABPC4	0
1:40049511:C:T	GTEx/v8	Whole_Blood	ENSG00000116983	T	8.86989e-06	0.132443	5.747e-35	NA	NA	1	40049511	HPCAL4	0
1:40049511:C:T	GTEx/v8	Whole_Blood	ENSG00000183682	T	3.63514e-05	-0.173775	2.6524e-06	NA	NA	1	40049511	BMP8A	0
1:40050503:A:T	GTEx/v8	Whole_Blood	ENSG00000090621	T	6.31258e-05	0.059459	1.82679e-07	NA	NA	1	40050503	PABPC4	0
1:40050503:A:T	GTEx/v8	Whole_Blood	ENSG00000116983	T	3.21026e-05	0.124628	5.747e-35	NA	NA	1	40050503	HPCAL4	0
1:40050503:A:T	GTEx/v8	Whole_Blood	ENSG00000183682	T	2.10239e-05	-0.179725	2.6524e-06	NA	NA	1	40050503	BMP8A	0
1:40050568:A:G	GTEx/v8	Whole_Blood	ENSG00000090621	G	6.31258e-05	0.059459	1.82679e-07	NA	NA	1	40050568	PABPC4	0
1:40050568:A:G	GTEx/v8	Whole_Blood	ENSG00000116983	G	3.21026e-05	0.124628	5.747e-35	NA	NA	1	40050568	HPCAL4	0
1:40050568:A:G	GTEx/v8	Whole_Blood	ENSG00000183682	G	2.10239e-05	-0.179725	2.6524e-06	NA	NA	1	40050568	BMP8A	0
1:40052108:C:G	GTEx/v8	Whole_Blood	ENSG00000090621	G	2.02174e-10	-0.108511	1.82679e-07	NA	NA	1	40052108	PABPC4	0
1:40052108:C:G	GTEx/v8	Whole_Blood	ENSG00000183682	G	8.75765e-06	0.217694	2.6524e-06	NA	NA	1	40052108	BMP8A	0
1:40052809:G:T	GTEx/v8	Whole_Blood	ENSG00000090621	G	3.32243e-05	0.0617575	1.82679e-07	NA	NA	1	40052809	PABPC4	0
1:40052809:G:T	GTEx/v8	Whole_Blood	ENSG00000116983	G	5.32198e-05	0.121386	5.747e-35	NA	NA	1	40052809	HPCAL4	0
1:40052809:G:T	GTEx/v8	Whole_Blood	ENSG00000183682	G	2.50912e-05	-0.178388	2.6524e-06	NA	NA	1	40052809	BMP8A	0
1:40052998:A:G	GTEx/v8	Whole_Blood	ENSG00000090621	G	3.65508e-05	0.0614404	1.82679e-07	NA	NA	1	40052998	PABPC4	0
1:40052998:A:G	GTEx/v8	Whole_Blood	ENSG00000116983	G	3.45004e-05	0.124371	5.747e-35	NA	NA	1	40052998	HPCAL4	0
1:40052998:A:G	GTEx/v8	Whole_Blood	ENSG00000183682	G	2.17012e-05	-0.179761	2.6524e-06	NA	NA	1	40052998	BMP8A	0
1:40053093:A:C	GTEx/v8	Whole_Blood	ENSG00000090621	C	1.14478e-09	-0.11182	1.82679e-07	NA	NA	1	40053093	PABPC4	0
1:40053641:A:G	GTEx/v8	Whole_Blood	ENSG00000090621	A	6.07289e-05	-0.0595961	1.82679e-07	NA	NA	1	40053641	PABPC4	0
1:40053641:A:G	GTEx/v8	Whole_Blood	ENSG00000116983	A	3.2101e-05	-0.124635	5.747e-35	NA	NA	1	40053641	HPCAL4	0
1:40053641:A:G	GTEx/v8	Whole_Blood	ENSG00000183682	A	1.94252e-05	0.180469	2.6524e-06	NA	NA	1	40053641	BMP8A	0
1:40054499:A:G	GTEx/v8	Whole_Blood	ENSG00000090621	G	5.19624e-05	-0.0608286	1.82679e-07	NA	NA	1	40054499	PABPC4	0
1:40054499:A:G	GTEx/v8	Whole_Blood	ENSG00000116983	G	4.91132e-05	-0.123138	5.747e-35	NA	NA	1	40054499	HPCAL4	0
1:40054499:A:G	GTEx/v8	Whole_Blood	ENSG00000183682	G	2.53287e-05	0.180047	2.6524e-06	NA	NA	1	40054499	BMP8A	0
1:40056700:C:G	GTEx/v8	Whole_Blood	ENSG00000090621	C	8.25512e-05	-0.0592185	1.82679e-07	NA	NA	1	40056700	PABPC4	0
1:40056700:C:G	GTEx/v8	Whole_Blood	ENSG00000116983	C	2.82573e-05	-0.126982	5.747e-35	NA	NA	1	40056700	HPCAL4	0
1:40056700:C:G	GTEx/v8	Whole_Blood	ENSG00000183682	C	6.39175e-05	0.171077	2.6524e-06	NA	NA	1	40056700	BMP8A	0
1:40057543:A:G	GTEx/v8	Whole_Blood	ENSG00000090621	G	3.59703e-10	-0.106032	1.82679e-07	NA	NA	1	40057543	PABPC4	0
1:40057543:A:G	GTEx/v8	Whole_Blood	ENSG00000183682	G	4.9597e-06	0.221398	2.6524e-06	NA	NA	1	40057543	BMP8A	0
1:40059778:A:G	GTEx/v8	Whole_Blood	ENSG00000116983	G	1.99308e-06	-0.142271	5.747e-35	NA	NA	1	40059778	HPCAL4	0
1:40060025:A:G	GTEx/v8	Whole_Blood	ENSG00000090621	A	8.40566e-10	-0.103478	1.82679e-07	NA	NA	1	40060025	PABPC4	0
1:40060025:A:G	GTEx/v8	Whole_Blood	ENSG00000183682	A	5.30594e-05	0.195629	2.6524e-06	NA	NA	1	40060025	BMP8A	0
1:40060473:A:G	GTEx/v8	Whole_Blood	ENSG00000090621	A	1.40514e-10	-0.109063	1.82679e-07	NA	NA	1	40060473	PABPC4	0
1:40060473:A:G	GTEx/v8	Whole_Blood	ENSG00000183682	A	1.07136e-05	0.214876	2.6524e-06	NA	NA	1	40060473	BMP8A	0
1:40064661:G:T	GTEx/v8	Whole_Blood	ENSG00000116983	T	0.000162283	-0.109502	5.747e-35	NA	NA	1	40064661	HPCAL4	0
1:40064961:A:G	GTEx/v8	Whole_Blood	ENSG00000090621	A	2.62103e-10	-0.107488	1.82679e-07	NA	NA	1	40064961	PABPC4	0
1:40064961:A:G	GTEx/v8	Whole_Blood	ENSG00000183682	A	5.84325e-06	0.221096	2.6524e-06	NA	NA	1	40064961	BMP8A	0
1:40065616:A:G	GTEx/v8	Whole_Blood	ENSG00000090621	A	2.0554e-10	-0.108278	1.82679e-07	NA	NA	1	40065616	PABPC4	0
1:40065616:A:G	GTEx/v8	Whole_Blood	ENSG00000183682	A	2.14078e-05	0.207872	2.6524e-06	NA	NA	1	40065616	BMP8A	0
1:40075458:C:T	GTEx/v8	Whole_Blood	ENSG00000090621	T	3.23374e-09	-0.108323	1.82679e-07	NA	NA	1	40075458	PABPC4	0
1:40075894:A:G	GTEx/v8	Whole_Blood	ENSG00000090621	A	1.65787e-10	-0.108882	1.82679e-07	NA	NA	1	40075894	PABPC4	0
1:40075894:A:G	GTEx/v8	Whole_Blood	ENSG00000183682	A	3.37007e-05	0.203031	2.6524e-06	NA	NA	1	40075894	BMP8A	0
1:40077537:A:G	GTEx/v8	Whole_Blood	ENSG00000090621	A	7.78942e-11	-0.110849	1.82679e-07	NA	NA	1	40077537	PABPC4	0
1:40077537:A:G	GTEx/v8	Whole_Blood	ENSG00000183682	A	2.91156e-05	0.204796	2.6524e-06	NA	NA	1	40077537	BMP8A	0
1:40079246:C:T	GTEx/v8	Whole_Blood	ENSG00000090621	T	4.3684e-09	-0.0977793	1.82679e-07	NA	NA	1	40079246	PABPC4	0
1:40079246:C:T	GTEx/v8	Whole_Blood	ENSG00000183682	T	6.90839e-05	0.190086	2.6524e-06	NA	NA	1	40079246	BMP8A	0
1:40083641:A:C	GTEx/v8	Whole_Blood	ENSG00000090621	A	7.78942e-11	-0.110849	1.82679e-07	NA	NA	1	40083641	PABPC4	0
1:40083641:A:C	GTEx/v8	Whole_Blood	ENSG00000183682	A	2.91156e-05	0.204796	2.6524e-06	NA	NA	1	40083641	BMP8A	0
1:40084605:G:T	GTEx/v8	Whole_Blood	ENSG00000090621	T	3.36186e-07	-0.091698	1.82679e-07	NA	NA	1	40084605	PABPC4	0
1:40086357:G:T	GTEx/v8	Whole_Blood	ENSG00000090621	T	1.65787e-10	-0.108882	1.82679e-07	NA	NA	1	40086357	PABPC4	0
1:40086357:G:T	GTEx/v8	Whole_Blood	ENSG00000183682	T	3.37007e-05	0.203031	2.6524e-06	NA	NA	1	40086357	BMP8A	0
1:40087764:A:G	GTEx/v8	Whole_Blood	ENSG00000090621	A	7.78942e-11	-0.110849	1.82679e-07	NA	NA	1	40087764	PABPC4	0
1:40087764:A:G	GTEx/v8	Whole_Blood	ENSG00000183682	A	2.91156e-05	0.204796	2.6524e-06	NA	NA	1	40087764	BMP8A	0
1:40088043:A:G	GTEx/v8	Whole_Blood	ENSG00000090621	A	1.53441e-09	-0.110568	1.82679e-07	NA	NA	1	40088043	PABPC4	0
1:229616693:C:T	GTEx/v8	Whole_Blood	ENSG00000069248	C	2.82758e-06	-0.117143	0.000339437	NA	NA	1	229616693	NUP133	0
1:229616758:C:T	GTEx/v8	Whole_Blood	ENSG00000069248	C	5.98503e-05	-0.0975242	0.000339437	NA	NA	1	229616758	NUP133	0
1:229618634:C:T	GTEx/v8	Whole_Blood	ENSG00000069248	T	1.35665e-06	-0.123706	0.000339437	NA	NA	1	229618634	NUP133	0
1:229618888:C:G	GTEx/v8	Whole_Blood	ENSG00000069248	G	3.18834e-06	-0.123569	0.000339437	NA	NA	1	229618888	NUP133	0
1:229620396:A:G	GTEx/v8	Whole_Blood	ENSG00000069248	A	2.14538e-06	-0.120901	0.000339437	NA	NA	1	229620396	NUP133	0
1:229620630:A:G	GTEx/v8	Whole_Blood	ENSG00000069248	A	1.22354e-06	-0.124549	0.000339437	NA	NA	1	229620630	NUP133	0
1:229620685:C:T	GTEx/v8	Whole_Blood	ENSG00000069248	T	1.21669e-06	-0.124475	0.000339437	NA	NA	1	229620685	NUP133	0
1:229622162:A:G	GTEx/v8	Whole_Blood	ENSG00000069248	G	4.18533e-05	-0.099586	0.000339437	NA	NA	1	229622162	NUP133	0
1:229622863:A:G	GTEx/v8	Whole_Blood	ENSG00000069248	G	9.22675e-07	-0.125943	0.000339437	NA	NA	1	229622863	NUP133	0
1:229623131:C:G	GTEx/v8	Whole_Blood	ENSG00000069248	C	1.21669e-06	-0.124475	0.000339437	NA	NA	1	229623131	NUP133	0
1:229623137:C:T	GTEx/v8	Whole_Blood	ENSG00000069248	C	7.74502e-06	-0.108665	0.000339437	NA	NA	1	229623137	NUP133	0
1:229623338:C:T	GTEx/v8	Whole_Blood	ENSG00000069248	C	5.53412e-05	-0.0981247	0.000339437	NA	NA	1	229623338	NUP133	0
1:229623409:A:ATTTG	GTEx/v8	Whole_Blood	ENSG00000069248	ATTTG	9.22675e-07	-0.125943	0.000339437	NA	NA	1	229623409	NUP133	0
1:229623665:A:T	GTEx/v8	Whole_Blood	ENSG00000069248	A	1.35926e-06	-0.121062	0.000339437	NA	NA	1	229623665	NUP133	0
1:229623875:A:G	GTEx/v8	Whole_Blood	ENSG00000069248	A	9.22675e-07	-0.125943	0.000339437	NA	NA	1	229623875	NUP133	0
1:229623896:A:T	GTEx/v8	Whole_Blood	ENSG00000069248	T	1.6439e-06	-0.122327	0.000339437	NA	NA	1	229623896	NUP133	0
1:229626486:C:G	GTEx/v8	Whole_Blood	ENSG00000069248	G	2.14538e-06	-0.120901	0.000339437	NA	NA	1	229626486	NUP133	0
1:229626832:A:G	GTEx/v8	Whole_Blood	ENSG00000069248	G	1.21669e-06	-0.124475	0.000339437	NA	NA	1	229626832	NUP133	0
1:229626891:C:G	GTEx/v8	Whole_Blood	ENSG00000069248	G	1.72173e-06	-0.122072	0.000339437	NA	NA	1	229626891	NUP133	0
1:229627666:A:T	GTEx/v8	Whole_Blood	ENSG00000069248	T	1.21669e-06	-0.124475	0.000339437	NA	NA	1	229627666	NUP133	0
1:229627722:C:T	GTEx/v8	Whole_Blood	ENSG00000069248	C	1.21669e-06	-0.124475	0.000339437	NA	NA	1	229627722	NUP133	0
1:229627884:A:G	GTEx/v8	Whole_Blood	ENSG00000069248	G	9.84354e-05	-0.0949329	0.000339437	NA	NA	1	229627884	NUP133	0
1:229629053:C:T	GTEx/v8	Whole_Blood	ENSG00000069248	C	1.41245e-06	-0.123788	0.000339437	NA	NA	1	229629053	NUP133	0
1:229629245:A:C	GTEx/v8	Whole_Blood	ENSG00000069248	A	1.21669e-06	-0.124475	0.000339437	NA	NA	1	229629245	NUP133	0
1:229630163:C:T	GTEx/v8	Whole_Blood	ENSG00000069248	T	1.79121e-06	-0.119559	0.000339437	NA	NA	1	229630163	NUP133	0
1:229631112:C:T	GTEx/v8	Whole_Blood	ENSG00000069248	T	3.70233e-06	-0.115926	0.000339437	NA	NA	1	229631112	NUP133	0
1:229631193:C:T	GTEx/v8	Whole_Blood	ENSG00000069248	C	2.75429e-06	-0.117949	0.000339437	NA	NA	1	229631193	NUP133	0
1:229631734:C:T	GTEx/v8	Whole_Blood	ENSG00000069248	C	2.55008e-06	-0.117878	0.000339437	NA	NA	1	229631734	NUP133	1
1:229632042:A:G	GTEx/v8	Whole_Blood	ENSG00000069248	A	1.21669e-06	-0.124475	0.000339437	NA	NA	1	229632042	NUP133	0
1:229632198:C:T	GTEx/v8	Whole_Blood	ENSG00000069248	T	1.21669e-06	-0.124475	0.000339437	NA	NA	1	229632198	NUP133	0
1:229632638:G:T	GTEx/v8	Whole_Blood	ENSG00000069248	T	2.14538e-06	-0.120901	0.000339437	NA	NA	1	229632638	NUP133	0
1:229633056:A:C	GTEx/v8	Whole_Blood	ENSG00000069248	A	1.21669e-06	-0.124475	0.000339437	NA	NA	1	229633056	NUP133	0
1:229633571:C:T	GTEx/v8	Whole_Blood	ENSG00000069248	T	1.21669e-06	-0.124475	0.000339437	NA	NA	1	229633571	NUP133	0
1:229634396:G:T	GTEx/v8	Whole_Blood	ENSG00000069248	T	1.21669e-06	-0.124475	0.000339437	NA	NA	1	229634396	NUP133	0
1:229634397:G:T	GTEx/v8	Whole_Blood	ENSG00000069248	T	1.21669e-06	-0.124475	0.000339437	NA	NA	1	229634397	NUP133	0
1:229635267:G:T	GTEx/v8	Whole_Blood	ENSG00000069248	G	4.3144e-06	-0.12208	0.000339437	NA	NA	1	229635267	NUP133	0
1:229635521:A:G	GTEx/v8	Whole_Blood	ENSG00000069248	G	1.21669e-06	-0.124475	0.000339437	NA	NA	1	229635521	NUP133	0
1:229635867:A:G	GTEx/v8	Whole_Blood	ENSG00000069248	G	9.24826e-07	-0.125734	0.000339437	NA	NA	1	229635867	NUP133	0
1:229636388:A:G	GTEx/v8	Whole_Blood	ENSG00000069248	G	5.53412e-05	-0.0981247	0.000339437	NA	NA	1	229636388	NUP133	0
1:229637297:C:T	GTEx/v8	Whole_Blood	ENSG00000069248	T	9.22675e-07	-0.125943	0.000339437	NA	NA	1	229637297	NUP133	0
1:229637414:C:T	GTEx/v8	Whole_Blood	ENSG00000069248	T	1.57873e-06	-0.120184	0.000339437	NA	NA	1	229637414	NUP133	0
1:229637503:A:T	GTEx/v8	Whole_Blood	ENSG00000069248	T	5.53412e-05	-0.0981247	0.000339437	NA	NA	1	229637503	NUP133	0
1:229637645:A:C	GTEx/v8	Whole_Blood	ENSG00000069248	A	1.57873e-06	-0.120184	0.000339437	NA	NA	1	229637645	NUP133	0
1:229637881:G:T	GTEx/v8	Whole_Blood	ENSG00000069248	G	9.22675e-07	-0.125943	0.000339437	NA	NA	1	229637881	NUP133	0
1:229638164:A:G	GTEx/v8	Whole_Blood	ENSG00000069248	G	2.60546e-06	-0.117249	0.000339437	NA	NA	1	229638164	NUP133	0
1:229638262:C:T	GTEx/v8	Whole_Blood	ENSG00000069248	C	1.27726e-06	-0.124239	0.000339437	NA	NA	1	229638262	NUP133	0
1:229638440:C:G	GTEx/v8	Whole_Blood	ENSG00000069248	C	3.26319e-06	-0.123736	0.000339437	NA	NA	1	229638440	NUP133	0
1:229639084:A:C	GTEx/v8	Whole_Blood	ENSG00000069248	C	1.30854e-05	-0.107612	0.000339437	NA	NA	1	229639084	NUP133	0
1:229640471:C:T	GTEx/v8	Whole_Blood	ENSG00000069248	C	9.24826e-07	-0.125734	0.000339437	NA	NA	1	229640471	NUP133	0
1:229640617:C:T	GTEx/v8	Whole_Blood	ENSG00000069248	T	1.57873e-06	-0.120184	0.000339437	NA	NA	1	229640617	NUP133	0
1:229640771:A:G	GTEx/v8	Whole_Blood	ENSG00000069248	G	5.53412e-05	-0.0981247	0.000339437	NA	NA	1	229640771	NUP133	0
1:229640911:C:T	GTEx/v8	Whole_Blood	ENSG00000069248	T	9.24826e-07	-0.125734	0.000339437	NA	NA	1	229640911	NUP133	0
1:229641078:G:T	GTEx/v8	Whole_Blood	ENSG00000069248	G	2.60546e-06	-0.117249	0.000339437	NA	NA	1	229641078	NUP133	0
1:229642385:A:G	GTEx/v8	Whole_Blood	ENSG00000069248	A	1.52717e-06	-0.121018	0.000339437	NA	NA	1	229642385	NUP133	0
1:229642517:C:T	GTEx/v8	Whole_Blood	ENSG00000069248	C	9.22675e-07	-0.125943	0.000339437	NA	NA	1	229642517	NUP133	0
1:229642652:C:T	GTEx/v8	Whole_Blood	ENSG00000069248	T	2.60546e-06	-0.117249	0.000339437	NA	NA	1	229642652	NUP133	0
1:229642740:G:T	GTEx/v8	Whole_Blood	ENSG00000069248	T	1.57873e-06	-0.120184	0.000339437	NA	NA	1	229642740	NUP133	0
1:229643271:A:AT	GTEx/v8	Whole_Blood	ENSG00000069248	A	3.26319e-06	-0.123736	0.000339437	NA	NA	1	229643271	NUP133	0
1:229644157:G:T	GTEx/v8	Whole_Blood	ENSG00000069248	T	1.65071e-05	-0.105338	0.000339437	NA	NA	1	229644157	NUP133	0
1:229644896:A:G	GTEx/v8	Whole_Blood	ENSG00000069248	A	1.472e-06	-0.12398	0.000339437	NA	NA	1	229644896	NUP133	0
1:229647661:A:G	GTEx/v8	Whole_Blood	ENSG00000069248	G	2.05674e-07	-0.133617	0.000339437	NA	NA	1	229647661	NUP133	0
1:229648177:G:T	GTEx/v8	Whole_Blood	ENSG00000069248	G	5.59973e-06	-0.114346	0.000339437	NA	NA	1	229648177	NUP133	0
1:229649372:C:T	GTEx/v8	Whole_Blood	ENSG00000069248	C	6.82844e-06	-0.113298	0.000339437	NA	NA	1	229649372	NUP133	0
1:229652587:C:T	GTEx/v8	Whole_Blood	ENSG00000069248	C	6.82844e-06	-0.113298	0.000339437	NA	NA	1	229652587	NUP133	0
1:229652698:G:T	GTEx/v8	Whole_Blood	ENSG00000069248	T	1.30872e-06	-0.129117	0.000339437	NA	NA	1	229652698	NUP133	0
1:229654960:A:T	GTEx/v8	Whole_Blood	ENSG00000069248	T	6.82844e-06	-0.113298	0.000339437	NA	NA	1	229654960	NUP133	0
1:229655403:A:G	GTEx/v8	Whole_Blood	ENSG00000069248	A	2.14276e-07	-0.13366	0.000339437	NA	NA	1	229655403	NUP133	0
1:229655821:C:CA	GTEx/v8	Whole_Blood	ENSG00000069248	C	7.11477e-06	-0.111618	0.000339437	NA	NA	1	229655821	NUP133	0
1:229656562:C:T	GTEx/v8	Whole_Blood	ENSG00000069248	T	4.15844e-06	-0.116403	0.000339437	NA	NA	1	229656562	NUP133	0
1:229657213:A:C	GTEx/v8	Whole_Blood	ENSG00000069248	C	6.18935e-06	-0.117572	0.000339437	NA	NA	1	229657213	NUP133	0
1:229657794:C:T	GTEx/v8	Whole_Blood	ENSG00000069248	C	4.15844e-06	-0.116403	0.000339437	NA	NA	1	229657794	NUP133	0
1:229657902:A:G	GTEx/v8	Whole_Blood	ENSG00000069248	A	1.30872e-06	-0.129117	0.000339437	NA	NA	1	229657902	NUP133	0
1:229658595:A:ATTC	GTEx/v8	Whole_Blood	ENSG00000069248	ATTC	1.94316e-05	-0.104376	0.000339437	NA	NA	1	229658595	NUP133	0
1:229658797:C:T	GTEx/v8	Whole_Blood	ENSG00000069248	T	1.30872e-06	-0.129117	0.000339437	NA	NA	1	229658797	NUP133	0
1:229659310:C:G	GTEx/v8	Whole_Blood	ENSG00000069248	G	4.15844e-06	-0.116403	0.000339437	NA	NA	1	229659310	NUP133	0
1:229659791:C:T	GTEx/v8	Whole_Blood	ENSG00000069248	C	7.6429e-05	-0.0962419	0.000339437	NA	NA	1	229659791	NUP133	0
1:229660891:C:T	GTEx/v8	Whole_Blood	ENSG00000069248	T	2.14276e-07	-0.13366	0.000339437	NA	NA	1	229660891	NUP133	0
1:229662344:C:T	GTEx/v8	Whole_Blood	ENSG00000069248	T	2.14276e-07	-0.13366	0.000339437	NA	NA	1	229662344	NUP133	0
1:229668671:C:T	GTEx/v8	Whole_Blood	ENSG00000069248	C	7.88111e-05	-0.0934604	0.000339437	NA	NA	1	229668671	NUP133	0
1:229669287:C:T	GTEx/v8	Whole_Blood	ENSG00000069248	T	4.15844e-06	-0.116403	0.000339437	NA	NA	1	229669287	NUP133	0
1:229670091:C:T	GTEx/v8	Whole_Blood	ENSG00000069248	C	1.24848e-05	-0.107262	0.000339437	NA	NA	1	229670091	NUP133	0
1:229670389:C:G	GTEx/v8	Whole_Blood	ENSG00000069248	C	1.73554e-06	-0.127465	0.000339437	NA	NA	1	229670389	NUP133	0
1:229670573:C:T	GTEx/v8	Whole_Blood	ENSG00000069248	T	1.30872e-06	-0.129117	0.000339437	NA	NA	1	229670573	NUP133	0
1:229670964:A:G	GTEx/v8	Whole_Blood	ENSG00000069248	A	4.88424e-06	-0.115213	0.000339437	NA	NA	1	229670964	NUP133	0
1:229670981:C:T	GTEx/v8	Whole_Blood	ENSG00000069248	C	2.14276e-07	-0.13366	0.000339437	NA	NA	1	229670981	NUP133	0
1:229671361:G:T	GTEx/v8	Whole_Blood	ENSG00000069248	T	3.5288e-05	-0.100202	0.000339437	NA	NA	1	229671361	NUP133	0
1:229671547:A:G	GTEx/v8	Whole_Blood	ENSG00000069248	A	5.16539e-05	-0.0982231	0.000339437	NA	NA	1	229671547	NUP133	0
1:229671614:A:G	GTEx/v8	Whole_Blood	ENSG00000069248	A	3.5288e-05	-0.100202	0.000339437	NA	NA	1	229671614	NUP133	0
1:229673934:C:G	GTEx/v8	Whole_Blood	ENSG00000069248	C	3.5288e-05	-0.100202	0.000339437	NA	NA	1	229673934	NUP133	0
1:229677097:C:T	GTEx/v8	Whole_Blood	ENSG00000069248	C	3.17035e-05	-0.100828	0.000339437	NA	NA	1	229677097	NUP133	0
1:229681844:A:G	GTEx/v8	Whole_Blood	ENSG00000069248	A	2.14276e-07	-0.13366	0.000339437	NA	NA	1	229681844	NUP133	0
1:229683264:A:G	GTEx/v8	Whole_Blood	ENSG00000069248	A	7.37798e-05	-0.0955369	0.000339437	NA	NA	1	229683264	NUP133	0
1:229684588:C:T	GTEx/v8	Whole_Blood	ENSG00000069248	T	3.5288e-05	-0.100202	0.000339437	NA	NA	1	229684588	NUP133	0
1:229690232:C:T	GTEx/v8	Whole_Blood	ENSG00000069248	T	1.57049e-07	-0.135581	0.000339437	NA	NA	1	229690232	NUP133	0
1:229692975:T:TCACAGGCCC	GTEx/v8	Whole_Blood	ENSG00000069248	T	2.23851e-05	-0.102508	0.000339437	NA	NA	1	229692975	NUP133	0
1:229693666:A:G	GTEx/v8	Whole_Blood	ENSG00000069248	A	1.38375e-07	-0.135238	0.000339437	NA	NA	1	229693666	NUP133	0
1:229693846:A:C	GTEx/v8	Whole_Blood	ENSG00000069248	C	2.23851e-05	-0.102508	0.000339437	NA	NA	1	229693846	NUP133	0
1:229694557:T:TGCGCCC	GTEx/v8	Whole_Blood	ENSG00000069248	TGCGCCC	3.1676e-05	-0.100472	0.000339437	NA	NA	1	229694557	NUP133	0
1:229694866:A:G	GTEx/v8	Whole_Blood	ENSG00000069248	A	1.38375e-07	-0.135238	0.000339437	NA	NA	1	229694866	NUP133	0
1:229695687:A:T	GTEx/v8	Whole_Blood	ENSG00000069248	A	2.58893e-07	-0.130602	0.000339437	NA	NA	1	229695687	NUP133	0
1:229697318:A:C	GTEx/v8	Whole_Blood	ENSG00000069248	A	1.50416e-06	-0.126636	0.000339437	NA	NA	1	229697318	NUP133	0
1:229697863:C:T	GTEx/v8	Whole_Blood	ENSG00000069248	C	4.07226e-06	-0.115374	0.000339437	NA	NA	1	229697863	NUP133	0
1:229698931:A:C	GTEx/v8	Whole_Blood	ENSG00000069248	C	2.844e-05	-0.101099	0.000339437	NA	NA	1	229698931	NUP133	0
1:229700174:A:G	GTEx/v8	Whole_Blood	ENSG00000069248	A	1.30872e-06	-0.129117	0.000339437	NA	NA	1	229700174	NUP133	0
1:229701489:C:T	GTEx/v8	Whole_Blood	ENSG00000069248	T	1.75694e-06	-0.125828	0.000339437	NA	NA	1	229701489	NUP133	0
1:229703456:T:TAGAAGAC	GTEx/v8	Whole_Blood	ENSG00000069248	T	2.55557e-07	-0.131089	0.000339437	NA	NA	1	229703456	NUP133	0
1:229704706:A:T	GTEx/v8	Whole_Blood	ENSG00000069248	A	1.50416e-06	-0.126636	0.000339437	NA	NA	1	229704706	NUP133	0
1:229706214:A:G	GTEx/v8	Whole_Blood	ENSG00000069248	A	2.11229e-06	-0.124491	0.000339437	NA	NA	1	229706214	NUP133	0
1:229710455:C:T	GTEx/v8	Whole_Blood	ENSG00000069248	T	1.03341e-05	-0.108761	0.000339437	NA	NA	1	229710455	NUP133	0
1:229712340:A:G	GTEx/v8	Whole_Blood	ENSG00000069248	G	5.21765e-06	-0.112591	0.000339437	NA	NA	1	229712340	NUP133	0
1:229714955:C:T	GTEx/v8	Whole_Blood	ENSG00000069248	T	3.83777e-07	-0.134324	0.000339437	NA	NA	1	229714955	NUP133	0
1:229717856:C:T	GTEx/v8	Whole_Blood	ENSG00000069248	T	1.02607e-05	-0.113006	0.000339437	NA	NA	1	229717856	NUP133	0
1:229717979:C:G	GTEx/v8	Whole_Blood	ENSG00000069248	C	0.000109391	-0.0929297	0.000339437	NA	NA	1	229717979	NUP133	0
1:229718135:G:T	GTEx/v8	Whole_Blood	ENSG00000069248	T	1.70499e-05	-0.112993	0.000339437	NA	NA	1	229718135	NUP133	0
1:229718258:C:T	GTEx/v8	Whole_Blood	ENSG00000069248	C	3.2024e-05	-0.0967932	0.000339437	NA	NA	1	229718258	NUP133	0
2:27389195:A:G	GTEx/v8	Whole_Blood	ENSG00000115216	G	1.3438e-07	0.100326	1.92769e-13	NA	NA	2	27389195	NRBP1	0
2:27389195:A:G	GTEx/v8	Whole_Blood	ENSG00000138074	G	9.15178e-08	0.11207	1.64643e-12	NA	NA	2	27389195	SLC5A6	0
2:27389195:A:G	GTEx/v8	Whole_Blood	ENSG00000138085	G	1.59685e-16	-0.12327	1.12795e-16	NA	NA	2	27389195	ATRAID	0
2:27389533:G:GA	GTEx/v8	Whole_Blood	ENSG00000084774	G	4.22738e-05	-0.0823802	1.2197e-06	NA	NA	2	27389533	CAD	0
2:27389533:G:GA	GTEx/v8	Whole_Blood	ENSG00000115216	G	8.52357e-06	-0.0952624	1.92769e-13	NA	NA	2	27389533	NRBP1	0
2:27389533:G:GA	GTEx/v8	Whole_Blood	ENSG00000138074	G	1.08412e-15	-0.185753	1.64643e-12	NA	NA	2	27389533	SLC5A6	0
2:27389533:G:GA	GTEx/v8	Whole_Blood	ENSG00000138085	G	1.02583e-20	0.155134	1.12795e-16	NA	NA	2	27389533	ATRAID	0
2:27393030:A:G	GTEx/v8	Whole_Blood	ENSG00000115216	G	2.96615e-08	0.106392	1.92769e-13	NA	NA	2	27393030	NRBP1	0
2:27393030:A:G	GTEx/v8	Whole_Blood	ENSG00000138074	G	2.33165e-07	0.109618	1.64643e-12	NA	NA	2	27393030	SLC5A6	0
2:27393030:A:G	GTEx/v8	Whole_Blood	ENSG00000138085	G	4.50995e-16	-0.122707	1.12795e-16	NA	NA	2	27393030	ATRAID	0
2:27398196:A:T	GTEx/v8	Whole_Blood	ENSG00000115216	A	8.35269e-08	0.104462	1.92769e-13	NA	NA	2	27398196	NRBP1	0
2:27398196:A:T	GTEx/v8	Whole_Blood	ENSG00000138074	A	9.59091e-08	0.114671	1.64643e-12	NA	NA	2	27398196	SLC5A6	0
2:27398196:A:T	GTEx/v8	Whole_Blood	ENSG00000138085	A	1.7093e-16	-0.126209	1.12795e-16	NA	NA	2	27398196	ATRAID	0
2:27399294:C:T	GTEx/v8	Whole_Blood	ENSG00000115216	T	2.5962e-08	0.106817	1.92769e-13	NA	NA	2	27399294	NRBP1	0
2:27399294:C:T	GTEx/v8	Whole_Blood	ENSG00000138074	T	1.90792e-07	0.110381	1.64643e-12	NA	NA	2	27399294	SLC5A6	0
2:27399294:C:T	GTEx/v8	Whole_Blood	ENSG00000138085	T	1.66405e-16	-0.124409	1.12795e-16	NA	NA	2	27399294	ATRAID	0
2:27406947:T:TA	GTEx/v8	Whole_Blood	ENSG00000157992	TA	0.000210818	0.218666	1.50191e-10	NA	NA	2	27406947	KRTCAP3	0
2:27407831:A:G	GTEx/v8	Whole_Blood	ENSG00000115216	A	4.63825e-08	0.105354	1.92769e-13	NA	NA	2	27407831	NRBP1	0
2:27407831:A:G	GTEx/v8	Whole_Blood	ENSG00000138074	A	8.72553e-09	0.122164	1.64643e-12	NA	NA	2	27407831	SLC5A6	0
2:27407831:A:G	GTEx/v8	Whole_Blood	ENSG00000138085	A	6.64358e-16	-0.122541	1.12795e-16	NA	NA	2	27407831	ATRAID	0
2:27408202:C:CT	GTEx/v8	Whole_Blood	ENSG00000115216	C	4.63825e-08	0.105354	1.92769e-13	NA	NA	2	27408202	NRBP1	0
2:27408202:C:CT	GTEx/v8	Whole_Blood	ENSG00000138074	C	8.72553e-09	0.122164	1.64643e-12	NA	NA	2	27408202	SLC5A6	0
2:27408202:C:CT	GTEx/v8	Whole_Blood	ENSG00000138085	C	6.64358e-16	-0.122541	1.12795e-16	NA	NA	2	27408202	ATRAID	0
2:27412605:C:T	GTEx/v8	Whole_Blood	ENSG00000084774	C	4.41764e-05	-0.0825093	1.2197e-06	NA	NA	2	27412605	CAD	0
2:27412605:C:T	GTEx/v8	Whole_Blood	ENSG00000115216	C	1.16267e-05	-0.0942279	1.92769e-13	NA	NA	2	27412605	NRBP1	0
2:27412605:C:T	GTEx/v8	Whole_Blood	ENSG00000138074	C	1.5827e-16	-0.191629	1.64643e-12	NA	NA	2	27412605	SLC5A6	0
2:27412605:C:T	GTEx/v8	Whole_Blood	ENSG00000138085	C	4.56778e-21	0.157082	1.12795e-16	NA	NA	2	27412605	ATRAID	0
2:27417267:G:GATC	GTEx/v8	Whole_Blood	ENSG00000115216	G	1.48773e-08	0.108818	1.92769e-13	NA	NA	2	27417267	NRBP1	0
2:27417267:G:GATC	GTEx/v8	Whole_Blood	ENSG00000138074	G	1.74699e-09	0.12734	1.64643e-12	NA	NA	2	27417267	SLC5A6	0
2:27417267:G:GATC	GTEx/v8	Whole_Blood	ENSG00000138085	G	1.31952e-15	-0.121043	1.12795e-16	NA	NA	2	27417267	ATRAID	0
2:27424636:A:G	GTEx/v8	Whole_Blood	ENSG00000115216	A	2.48541e-07	0.0993294	1.92769e-13	NA	NA	2	27424636	NRBP1	1
2:27424636:A:G	GTEx/v8	Whole_Blood	ENSG00000138074	A	7.60512e-08	0.114045	1.64643e-12	NA	NA	2	27424636	SLC5A6	1
2:27424636:A:G	GTEx/v8	Whole_Blood	ENSG00000138085	A	1.82639e-14	-0.116256	1.12795e-16	NA	NA	2	27424636	ATRAID	1
2:27435374:A:G	GTEx/v8	Whole_Blood	ENSG00000115216	A	1.33695e-07	0.101634	1.92769e-13	NA	NA	2	27435374	NRBP1	0
2:27435374:A:G	GTEx/v8	Whole_Blood	ENSG00000138074	A	2.1782e-09	0.126752	1.64643e-12	NA	NA	2	27435374	SLC5A6	0
2:27435374:A:G	GTEx/v8	Whole_Blood	ENSG00000138085	A	6.2252e-17	-0.126452	1.12795e-16	NA	NA	2	27435374	ATRAID	0
2:27437496:C:T	GTEx/v8	Whole_Blood	ENSG00000115216	T	2.12118e-07	0.100812	1.92769e-13	NA	NA	2	27437496	NRBP1	0
2:27437496:C:T	GTEx/v8	Whole_Blood	ENSG00000138074	T	1.02122e-08	0.122418	1.64643e-12	NA	NA	2	27437496	SLC5A6	0
2:27437496:C:T	GTEx/v8	Whole_Blood	ENSG00000138085	T	4.78588e-16	-0.123928	1.12795e-16	NA	NA	2	27437496	ATRAID	0
2:27437820:A:AT	GTEx/v8	Whole_Blood	ENSG00000115216	A	7.15324e-08	0.104267	1.92769e-13	NA	NA	2	27437820	NRBP1	1
2:27437820:A:AT	GTEx/v8	Whole_Blood	ENSG00000138074	A	4.45273e-09	0.124929	1.64643e-12	NA	NA	2	27437820	SLC5A6	1
2:27437820:A:AT	GTEx/v8	Whole_Blood	ENSG00000138085	A	2.75074e-16	-0.124514	1.12795e-16	NA	NA	2	27437820	ATRAID	1
2:27444546:C:T	GTEx/v8	Whole_Blood	ENSG00000138080	C	1.95586e-05	0.312017	0.000214913	NA	NA	2	27444546	EMILIN1	0
2:27445315:G:GT	GTEx/v8	Whole_Blood	ENSG00000084774	GT	2.84477e-05	-0.0846273	1.2197e-06	NA	NA	2	27445315	CAD	0
2:27445315:G:GT	GTEx/v8	Whole_Blood	ENSG00000115216	GT	1.39838e-05	-0.0934908	1.92769e-13	NA	NA	2	27445315	NRBP1	0
2:27445315:G:GT	GTEx/v8	Whole_Blood	ENSG00000138074	GT	6.56293e-17	-0.194162	1.64643e-12	NA	NA	2	27445315	SLC5A6	0
2:27445315:G:GT	GTEx/v8	Whole_Blood	ENSG00000138085	GT	3.5872e-21	0.157671	1.12795e-16	NA	NA	2	27445315	ATRAID	0
2:27446230:C:T	GTEx/v8	Whole_Blood	ENSG00000115216	C	8.14627e-08	-0.103863	1.92769e-13	NA	NA	2	27446230	NRBP1	0
2:27446230:C:T	GTEx/v8	Whole_Blood	ENSG00000138074	C	3.20691e-09	-0.126096	1.64643e-12	NA	NA	2	27446230	SLC5A6	0
2:27446230:C:T	GTEx/v8	Whole_Blood	ENSG00000138085	C	6.24003e-16	0.123131	1.12795e-16	NA	NA	2	27446230	ATRAID	0
2:27452784:C:T	GTEx/v8	Whole_Blood	ENSG00000115216	C	8.14627e-08	-0.103863	1.92769e-13	NA	NA	2	27452784	NRBP1	0
2:27452784:C:T	GTEx/v8	Whole_Blood	ENSG00000138074	C	3.20691e-09	-0.126096	1.64643e-12	NA	NA	2	27452784	SLC5A6	0
2:27452784:C:T	GTEx/v8	Whole_Blood	ENSG00000138085	C	6.24003e-16	0.123131	1.12795e-16	NA	NA	2	27452784	ATRAID	0
2:27458790:C:T	GTEx/v8	Whole_Blood	ENSG00000115216	C	0.000146889	-0.0988415	1.92769e-13	NA	NA	2	27458790	NRBP1	0
2:27458790:C:T	GTEx/v8	Whole_Blood	ENSG00000138074	C	6.87153e-17	-0.23432	1.64643e-12	NA	NA	2	27458790	SLC5A6	0
2:27458790:C:T	GTEx/v8	Whole_Blood	ENSG00000138085	C	3.32143e-12	0.142744	1.12795e-16	NA	NA	2	27458790	ATRAID	0
2:27469434:A:ACT	GTEx/v8	Whole_Blood	ENSG00000115216	ACT	8.15158e-08	-0.104236	1.92769e-13	NA	NA	2	27469434	NRBP1	0
2:27469434:A:ACT	GTEx/v8	Whole_Blood	ENSG00000138074	ACT	4.46919e-09	-0.125414	1.64643e-12	NA	NA	2	27469434	SLC5A6	0
2:27469434:A:ACT	GTEx/v8	Whole_Blood	ENSG00000138085	ACT	1.25744e-16	0.126363	1.12795e-16	NA	NA	2	27469434	ATRAID	0
2:27473649:A:G	GTEx/v8	Whole_Blood	ENSG00000084774	A	0.000143963	-0.077237	1.2197e-06	NA	NA	2	27473649	CAD	0
2:27473649:A:G	GTEx/v8	Whole_Blood	ENSG00000115216	A	3.16445e-05	-0.0899422	1.92769e-13	NA	NA	2	27473649	NRBP1	0
2:27473649:A:G	GTEx/v8	Whole_Blood	ENSG00000138074	A	2.49434e-15	-0.185135	1.64643e-12	NA	NA	2	27473649	SLC5A6	0
2:27473649:A:G	GTEx/v8	Whole_Blood	ENSG00000138085	A	8.20364e-20	0.153043	1.12795e-16	NA	NA	2	27473649	ATRAID	0
2:27476282:A:G	GTEx/v8	Whole_Blood	ENSG00000084774	A	2.20226e-05	-0.0814728	1.2197e-06	NA	NA	2	27476282	CAD	0
2:27476282:A:G	GTEx/v8	Whole_Blood	ENSG00000115216	A	4.79813e-07	-0.102629	1.92769e-13	NA	NA	2	27476282	NRBP1	0
2:27476282:A:G	GTEx/v8	Whole_Blood	ENSG00000138074	A	1.73137e-12	-0.157004	1.64643e-12	NA	NA	2	27476282	SLC5A6	0
2:27476282:A:G	GTEx/v8	Whole_Blood	ENSG00000138085	A	3.05687e-12	0.112455	1.12795e-16	NA	NA	2	27476282	ATRAID	0
2:27476378:A:G	GTEx/v8	Whole_Blood	ENSG00000084774	A	0.000123614	-0.0776134	1.2197e-06	NA	NA	2	27476378	CAD	0
2:27476378:A:G	GTEx/v8	Whole_Blood	ENSG00000115216	A	2.32455e-05	-0.0909874	1.92769e-13	NA	NA	2	27476378	NRBP1	0
2:27476378:A:G	GTEx/v8	Whole_Blood	ENSG00000138074	A	1.10324e-15	-0.186464	1.64643e-12	NA	NA	2	27476378	SLC5A6	0
2:27476378:A:G	GTEx/v8	Whole_Blood	ENSG00000138085	A	4.12232e-20	0.153459	1.12795e-16	NA	NA	2	27476378	ATRAID	0
2:27481460:C:T	GTEx/v8	Whole_Blood	ENSG00000084774	T	0.000104857	-0.0784516	1.2197e-06	NA	NA	2	27481460	CAD	0
2:27481460:C:T	GTEx/v8	Whole_Blood	ENSG00000115216	T	2.05203e-05	-0.0916207	1.92769e-13	NA	NA	2	27481460	NRBP1	0
2:27481460:C:T	GTEx/v8	Whole_Blood	ENSG00000138074	T	3.00334e-15	-0.183809	1.64643e-12	NA	NA	2	27481460	SLC5A6	0
2:27481460:C:T	GTEx/v8	Whole_Blood	ENSG00000138085	T	2.65035e-20	0.154266	1.12795e-16	NA	NA	2	27481460	ATRAID	0
2:27482612:A:G	GTEx/v8	Whole_Blood	ENSG00000084774	G	8.06031e-05	-0.07929	1.2197e-06	NA	NA	2	27482612	CAD	0
2:27482612:A:G	GTEx/v8	Whole_Blood	ENSG00000115216	G	2.39484e-05	-0.0903958	1.92769e-13	NA	NA	2	27482612	NRBP1	0
2:27482612:A:G	GTEx/v8	Whole_Blood	ENSG00000138074	G	2.22708e-15	-0.183636	1.64643e-12	NA	NA	2	27482612	SLC5A6	0
2:27482612:A:G	GTEx/v8	Whole_Blood	ENSG00000138085	G	1.04436e-19	0.151141	1.12795e-16	NA	NA	2	27482612	ATRAID	0
2:27484620:A:G	GTEx/v8	Whole_Blood	ENSG00000115216	G	7.63735e-09	-0.112443	1.92769e-13	NA	NA	2	27484620	NRBP1	0
2:27484620:A:G	GTEx/v8	Whole_Blood	ENSG00000138074	G	8.19144e-09	-0.123751	1.64643e-12	NA	NA	2	27484620	SLC5A6	0
2:27484620:A:G	GTEx/v8	Whole_Blood	ENSG00000138085	G	2.01013e-18	0.133713	1.12795e-16	NA	NA	2	27484620	ATRAID	0
2:27487805:A:G	GTEx/v8	Whole_Blood	ENSG00000157992	A	0.000136607	0.227285	1.50191e-10	NA	NA	2	27487805	KRTCAP3	1
2:27488432:C:G	GTEx/v8	Whole_Blood	ENSG00000115216	C	9.9987e-09	-0.111014	1.92769e-13	NA	NA	2	27488432	NRBP1	0
2:27488432:C:G	GTEx/v8	Whole_Blood	ENSG00000138074	C	2.49143e-08	-0.119157	1.64643e-12	NA	NA	2	27488432	SLC5A6	0
2:27488432:C:G	GTEx/v8	Whole_Blood	ENSG00000138085	C	1.04155e-17	0.130357	1.12795e-16	NA	NA	2	27488432	ATRAID	0
2:27489851:G:GC	GTEx/v8	Whole_Blood	ENSG00000084774	G	2.04125e-05	-0.0853167	1.2197e-06	NA	NA	2	27489851	CAD	0
2:27489851:G:GC	GTEx/v8	Whole_Blood	ENSG00000115216	G	7.03455e-06	-0.095737	1.92769e-13	NA	NA	2	27489851	NRBP1	0
2:27489851:G:GC	GTEx/v8	Whole_Blood	ENSG00000138074	G	4.07242e-16	-0.18761	1.64643e-12	NA	NA	2	27489851	SLC5A6	0
2:27489851:G:GC	GTEx/v8	Whole_Blood	ENSG00000138085	G	1.58906e-21	0.157507	1.12795e-16	NA	NA	2	27489851	ATRAID	0
2:27517683:A:G	GTEx/v8	Whole_Blood	ENSG00000084774	G	4.15482e-05	-0.0796454	1.2197e-06	NA	NA	2	27517683	CAD	0
2:27517683:A:G	GTEx/v8	Whole_Blood	ENSG00000115216	G	4.89614e-07	-0.103737	1.92769e-13	NA	NA	2	27517683	NRBP1	0
2:27517683:A:G	GTEx/v8	Whole_Blood	ENSG00000138074	G	9.29888e-09	-0.130191	1.64643e-12	NA	NA	2	27517683	SLC5A6	0
2:27517683:A:G	GTEx/v8	Whole_Blood	ENSG00000138085	G	6.14012e-13	0.117228	1.12795e-16	NA	NA	2	27517683	ATRAID	0
2:27517683:A:G	GTEx/v8	Whole_Blood	ENSG00000157992	G	7.02692e-05	0.161772	1.50191e-10	NA	NA	2	27517683	KRTCAP3	0
2:27525263:A:G	GTEx/v8	Whole_Blood	ENSG00000115216	G	1.29773e-10	-0.126425	1.92769e-13	NA	NA	2	27525263	NRBP1	0
2:27525263:A:G	GTEx/v8	Whole_Blood	ENSG00000138074	G	0.000116139	-0.0845193	1.64643e-12	NA	NA	2	27525263	SLC5A6	0
2:27525263:A:G	GTEx/v8	Whole_Blood	ENSG00000138085	G	9.12602e-16	0.125043	1.12795e-16	NA	NA	2	27525263	ATRAID	0
2:27556721:A:G	GTEx/v8	Whole_Blood	ENSG00000115216	A	6.84271e-14	-0.136451	1.92769e-13	NA	NA	2	27556721	NRBP1	0
2:27556721:A:G	GTEx/v8	Whole_Blood	ENSG00000115241	A	9.42238e-05	-0.0568058	0.0045899	NA	NA	2	27556721	PPM1G	0
2:27556721:A:G	GTEx/v8	Whole_Blood	ENSG00000138074	A	6.5808e-05	-0.0815095	1.64643e-12	NA	NA	2	27556721	SLC5A6	0
2:27556721:A:G	GTEx/v8	Whole_Blood	ENSG00000138085	A	7.13689e-06	0.0662772	1.12795e-16	NA	NA	2	27556721	ATRAID	0
2:27556721:A:G	GTEx/v8	Whole_Blood	ENSG00000157992	A	3.6616e-09	0.213058	1.50191e-10	NA	NA	2	27556721	KRTCAP3	0
2:27567987:C:CA	GTEx/v8	Whole_Blood	ENSG00000084774	CA	5.93546e-05	-0.0722337	1.2197e-06	NA	NA	2	27567987	CAD	0
2:27567987:C:CA	GTEx/v8	Whole_Blood	ENSG00000115216	CA	3.64498e-07	-0.0970604	1.92769e-13	NA	NA	2	27567987	NRBP1	0
2:27567987:C:CA	GTEx/v8	Whole_Blood	ENSG00000115241	CA	9.29597e-05	-0.0588171	0.0045899	NA	NA	2	27567987	PPM1G	0
2:27567987:C:CA	GTEx/v8	Whole_Blood	ENSG00000138074	CA	4.46079e-09	-0.123002	1.64643e-12	NA	NA	2	27567987	SLC5A6	0
2:27567987:C:CA	GTEx/v8	Whole_Blood	ENSG00000138085	CA	1.91769e-07	0.0792976	1.12795e-16	NA	NA	2	27567987	ATRAID	0
2:27567987:C:CA	GTEx/v8	Whole_Blood	ENSG00000157992	CA	1.77507e-09	0.224711	1.50191e-10	NA	NA	2	27567987	KRTCAP3	0
2:27568565:C:T	GTEx/v8	Whole_Blood	ENSG00000084774	C	3.96137e-05	-0.0715574	1.2197e-06	NA	NA	2	27568565	CAD	0
2:27568565:C:T	GTEx/v8	Whole_Blood	ENSG00000115216	C	1.92002e-09	-0.110464	1.92769e-13	NA	NA	2	27568565	NRBP1	0
2:27568565:C:T	GTEx/v8	Whole_Blood	ENSG00000115241	C	6.53852e-05	-0.0581578	0.0045899	NA	NA	2	27568565	PPM1G	0
2:27568565:C:T	GTEx/v8	Whole_Blood	ENSG00000138074	C	2.08149e-07	-0.105728	1.64643e-12	NA	NA	2	27568565	SLC5A6	0
2:27568565:C:T	GTEx/v8	Whole_Blood	ENSG00000157992	C	3.3393e-10	0.226842	1.50191e-10	NA	NA	2	27568565	KRTCAP3	0
2:27568871:C:T	GTEx/v8	Whole_Blood	ENSG00000115216	C	9.01024e-14	-0.135337	1.92769e-13	NA	NA	2	27568871	NRBP1	0
2:27568871:C:T	GTEx/v8	Whole_Blood	ENSG00000115241	C	0.000171354	-0.054496	0.0045899	NA	NA	2	27568871	PPM1G	0
2:27568871:C:T	GTEx/v8	Whole_Blood	ENSG00000138074	C	0.000145735	-0.0773445	1.64643e-12	NA	NA	2	27568871	SLC5A6	0
2:27568871:C:T	GTEx/v8	Whole_Blood	ENSG00000138085	C	8.76699e-06	0.0654037	1.12795e-16	NA	NA	2	27568871	ATRAID	0
2:27568871:C:T	GTEx/v8	Whole_Blood	ENSG00000157992	C	8.96238e-09	0.207065	1.50191e-10	NA	NA	2	27568871	KRTCAP3	0
2:27573503:C:CA	GTEx/v8	Whole_Blood	ENSG00000084774	CA	9.32348e-06	-0.0774482	1.2197e-06	NA	NA	2	27573503	CAD	0
2:27573503:C:CA	GTEx/v8	Whole_Blood	ENSG00000115216	CA	4.18397e-07	-0.0939393	1.92769e-13	NA	NA	2	27573503	NRBP1	0
2:27573503:C:CA	GTEx/v8	Whole_Blood	ENSG00000115241	CA	2.56389e-05	-0.0615561	0.0045899	NA	NA	2	27573503	PPM1G	0
2:27573503:C:CA	GTEx/v8	Whole_Blood	ENSG00000138074	CA	3.55121e-08	-0.112611	1.64643e-12	NA	NA	2	27573503	SLC5A6	0
2:27573503:C:CA	GTEx/v8	Whole_Blood	ENSG00000138085	CA	2.63212e-05	0.0625086	1.12795e-16	NA	NA	2	27573503	ATRAID	0
2:27573503:C:CA	GTEx/v8	Whole_Blood	ENSG00000157992	CA	3.59526e-10	0.227505	1.50191e-10	NA	NA	2	27573503	KRTCAP3	0
2:27574159:C:T	GTEx/v8	Whole_Blood	ENSG00000115241	C	4.14419e-05	-0.070994	0.0045899	NA	NA	2	27574159	PPM1G	0
2:27574159:C:T	GTEx/v8	Whole_Blood	ENSG00000157992	C	1.59561e-06	0.207496	1.50191e-10	NA	NA	2	27574159	KRTCAP3	0
2:27576652:C:T	GTEx/v8	Whole_Blood	ENSG00000138080	C	2.4672e-05	0.308062	0.000214913	NA	NA	2	27576652	EMILIN1	0
2:27584666:A:G	GTEx/v8	Whole_Blood	ENSG00000115216	G	3.28751e-15	-0.145262	1.92769e-13	NA	NA	2	27584666	NRBP1	0
2:27584666:A:G	GTEx/v8	Whole_Blood	ENSG00000115241	G	0.000156678	-0.0558134	0.0045899	NA	NA	2	27584666	PPM1G	0
2:27584666:A:G	GTEx/v8	Whole_Blood	ENSG00000138074	G	7.71194e-05	-0.0819232	1.64643e-12	NA	NA	2	27584666	SLC5A6	0
2:27584666:A:G	GTEx/v8	Whole_Blood	ENSG00000138085	G	3.23194e-06	0.0696832	1.12795e-16	NA	NA	2	27584666	ATRAID	0
2:27584666:A:G	GTEx/v8	Whole_Blood	ENSG00000157992	G	5.40299e-09	0.21386	1.50191e-10	NA	NA	2	27584666	KRTCAP3	0
2:27589810:C:T	GTEx/v8	Whole_Blood	ENSG00000084774	C	9.03496e-06	-0.0786902	1.2197e-06	NA	NA	2	27589810	CAD	0
2:27589810:C:T	GTEx/v8	Whole_Blood	ENSG00000115216	C	6.05462e-07	-0.0939945	1.92769e-13	NA	NA	2	27589810	NRBP1	0
2:27589810:C:T	GTEx/v8	Whole_Blood	ENSG00000115241	C	8.7397e-06	-0.0659112	0.0045899	NA	NA	2	27589810	PPM1G	0
2:27589810:C:T	GTEx/v8	Whole_Blood	ENSG00000138074	C	1.81582e-07	-0.108281	1.64643e-12	NA	NA	2	27589810	SLC5A6	0
2:27589810:C:T	GTEx/v8	Whole_Blood	ENSG00000157992	C	6.41894e-11	0.240153	1.50191e-10	NA	NA	2	27589810	KRTCAP3	0
2:27591804:C:T	GTEx/v8	Whole_Blood	ENSG00000157992	C	6.36055e-07	0.203342	1.50191e-10	NA	NA	2	27591804	KRTCAP3	0
2:27592423:C:T	GTEx/v8	Whole_Blood	ENSG00000084774	T	7.17871e-06	-0.0786777	1.2197e-06	NA	NA	2	27592423	CAD	1
2:27592423:C:T	GTEx/v8	Whole_Blood	ENSG00000115216	T	1.84648e-07	-0.0970597	1.92769e-13	NA	NA	2	27592423	NRBP1	1
2:27592423:C:T	GTEx/v8	Whole_Blood	ENSG00000115241	T	1.1388e-05	-0.0643639	0.0045899	NA	NA	2	27592423	PPM1G	1
2:27592423:C:T	GTEx/v8	Whole_Blood	ENSG00000138074	T	1.56102e-06	-0.0987669	1.64643e-12	NA	NA	2	27592423	SLC5A6	1
2:27592423:C:T	GTEx/v8	Whole_Blood	ENSG00000157992	T	1.98663e-11	0.243595	1.50191e-10	NA	NA	2	27592423	KRTCAP3	1
2:27595756:C:G	GTEx/v8	Whole_Blood	ENSG00000084774	C	2.09627e-05	-0.0747382	1.2197e-06	NA	NA	2	27595756	CAD	0
2:27595756:C:G	GTEx/v8	Whole_Blood	ENSG00000115216	C	1.07667e-09	-0.113185	1.92769e-13	NA	NA	2	27595756	NRBP1	0
2:27595756:C:G	GTEx/v8	Whole_Blood	ENSG00000115241	C	1.70594e-05	-0.0631658	0.0045899	NA	NA	2	27595756	PPM1G	0
2:27595756:C:G	GTEx/v8	Whole_Blood	ENSG00000138074	C	9.86735e-07	-0.100733	1.64643e-12	NA	NA	2	27595756	SLC5A6	0
2:27595756:C:G	GTEx/v8	Whole_Blood	ENSG00000157992	C	2.80757e-12	0.253698	1.50191e-10	NA	NA	2	27595756	KRTCAP3	0
2:27596395:A:C	GTEx/v8	Whole_Blood	ENSG00000084774	A	3.00276e-05	-0.0735032	1.2197e-06	NA	NA	2	27596395	CAD	0
2:27596395:A:C	GTEx/v8	Whole_Blood	ENSG00000115216	A	4.94313e-10	-0.115668	1.92769e-13	NA	NA	2	27596395	NRBP1	0
2:27596395:A:C	GTEx/v8	Whole_Blood	ENSG00000115241	A	1.21985e-05	-0.0643803	0.0045899	NA	NA	2	27596395	PPM1G	0
2:27596395:A:C	GTEx/v8	Whole_Blood	ENSG00000138074	A	1.17989e-06	-0.100252	1.64643e-12	NA	NA	2	27596395	SLC5A6	0
2:27596395:A:C	GTEx/v8	Whole_Blood	ENSG00000157992	A	4.71295e-13	0.262868	1.50191e-10	NA	NA	2	27596395	KRTCAP3	0
2:27597805:C:CTT	GTEx/v8	Whole_Blood	ENSG00000084774	C	2.78362e-05	-0.0735511	1.2197e-06	NA	NA	2	27597805	CAD	0
2:27597805:C:CTT	GTEx/v8	Whole_Blood	ENSG00000115216	C	5.97762e-10	-0.114738	1.92769e-13	NA	NA	2	27597805	NRBP1	0
2:27597805:C:CTT	GTEx/v8	Whole_Blood	ENSG00000115241	C	1.40228e-05	-0.0637209	0.0045899	NA	NA	2	27597805	PPM1G	0
2:27597805:C:CTT	GTEx/v8	Whole_Blood	ENSG00000138074	C	1.45303e-06	-0.0990767	1.64643e-12	NA	NA	2	27597805	SLC5A6	0
2:27597805:C:CTT	GTEx/v8	Whole_Blood	ENSG00000157992	C	9.79248e-13	0.258507	1.50191e-10	NA	NA	2	27597805	KRTCAP3	0
2:27598097:C:T	GTEx/v8	Whole_Blood	ENSG00000115216	C	1.30895e-08	-0.106956	1.92769e-13	NA	NA	2	27598097	NRBP1	0
2:27598097:C:T	GTEx/v8	Whole_Blood	ENSG00000138085	C	2.26146e-05	0.0640378	1.12795e-16	NA	NA	2	27598097	ATRAID	0
2:27598097:C:T	GTEx/v8	Whole_Blood	ENSG00000157992	C	5.71242e-05	0.149817	1.50191e-10	NA	NA	2	27598097	KRTCAP3	0
2:27598155:A:G	GTEx/v8	Whole_Blood	ENSG00000115216	A	0.000178706	-0.111681	1.92769e-13	NA	NA	2	27598155	NRBP1	0
2:27598155:A:G	GTEx/v8	Whole_Blood	ENSG00000138074	A	6.26629e-11	-0.212311	1.64643e-12	NA	NA	2	27598155	SLC5A6	0
2:27598155:A:G	GTEx/v8	Whole_Blood	ENSG00000138085	A	6.42545e-10	0.145594	1.12795e-16	NA	NA	2	27598155	ATRAID	0
2:27599132:A:G	GTEx/v8	Whole_Blood	ENSG00000084774	A	6.78473e-05	-0.0700727	1.2197e-06	NA	NA	2	27599132	CAD	0
2:27599132:A:G	GTEx/v8	Whole_Blood	ENSG00000115216	A	2.57129e-10	-0.117268	1.92769e-13	NA	NA	2	27599132	NRBP1	0
2:27599132:A:G	GTEx/v8	Whole_Blood	ENSG00000115241	A	1.47989e-05	-0.0636422	0.0045899	NA	NA	2	27599132	PPM1G	0
2:27599132:A:G	GTEx/v8	Whole_Blood	ENSG00000138074	A	1.06232e-06	-0.100475	1.64643e-12	NA	NA	2	27599132	SLC5A6	0
2:27599132:A:G	GTEx/v8	Whole_Blood	ENSG00000157992	A	5.58293e-13	0.261555	1.50191e-10	NA	NA	2	27599132	KRTCAP3	0
2:27599875:G:T	GTEx/v8	Whole_Blood	ENSG00000084774	G	2.83072e-05	-0.0738778	1.2197e-06	NA	NA	2	27599875	CAD	0
2:27599875:G:T	GTEx/v8	Whole_Blood	ENSG00000115216	G	6.41582e-10	-0.11515	1.92769e-13	NA	NA	2	27599875	NRBP1	0
2:27599875:G:T	GTEx/v8	Whole_Blood	ENSG00000115241	G	1.08557e-05	-0.0648723	0.0045899	NA	NA	2	27599875	PPM1G	0
2:27599875:G:T	GTEx/v8	Whole_Blood	ENSG00000138074	G	1.33251e-06	-0.0999558	1.64643e-12	NA	NA	2	27599875	SLC5A6	0
2:27599875:G:T	GTEx/v8	Whole_Blood	ENSG00000157992	G	3.68423e-13	0.264535	1.50191e-10	NA	NA	2	27599875	KRTCAP3	0
2:27600239:A:G	GTEx/v8	Whole_Blood	ENSG00000084774	A	2.19903e-06	-0.083394	1.2197e-06	NA	NA	2	27600239	CAD	0
2:27600239:A:G	GTEx/v8	Whole_Blood	ENSG00000115216	A	2.51568e-07	-0.096571	1.92769e-13	NA	NA	2	27600239	NRBP1	0
2:27600239:A:G	GTEx/v8	Whole_Blood	ENSG00000115241	A	2.16198e-05	-0.0626839	0.0045899	NA	NA	2	27600239	PPM1G	0
2:27600239:A:G	GTEx/v8	Whole_Blood	ENSG00000138074	A	2.70482e-07	-0.10622	1.64643e-12	NA	NA	2	27600239	SLC5A6	0
2:27600239:A:G	GTEx/v8	Whole_Blood	ENSG00000157992	A	7.4069e-12	0.250026	1.50191e-10	NA	NA	2	27600239	KRTCAP3	0
2:27603673:A:G	GTEx/v8	Whole_Blood	ENSG00000138074	A	2.97079e-08	-0.156632	1.64643e-12	NA	NA	2	27603673	SLC5A6	0
2:27603673:A:G	GTEx/v8	Whole_Blood	ENSG00000138085	A	2.32867e-05	0.0870249	1.12795e-16	NA	NA	2	27603673	ATRAID	0
2:27604279:A:G	GTEx/v8	Whole_Blood	ENSG00000084774	G	3.00293e-05	-0.0737711	1.2197e-06	NA	NA	2	27604279	CAD	1
2:27604279:A:G	GTEx/v8	Whole_Blood	ENSG00000115216	G	3.02573e-10	-0.117472	1.92769e-13	NA	NA	2	27604279	NRBP1	1
2:27604279:A:G	GTEx/v8	Whole_Blood	ENSG00000115241	G	1.71438e-05	-0.0635267	0.0045899	NA	NA	2	27604279	PPM1G	1
2:27604279:A:G	GTEx/v8	Whole_Blood	ENSG00000138074	G	2.27472e-06	-0.0979435	1.64643e-12	NA	NA	2	27604279	SLC5A6	1
2:27604279:A:G	GTEx/v8	Whole_Blood	ENSG00000157992	G	2.04203e-13	0.267757	1.50191e-10	NA	NA	2	27604279	KRTCAP3	1
2:27605762:A:G	GTEx/v8	Whole_Blood	ENSG00000084774	A	2.19903e-06	-0.083394	1.2197e-06	NA	NA	2	27605762	CAD	0
2:27605762:A:G	GTEx/v8	Whole_Blood	ENSG00000115216	A	2.51568e-07	-0.096571	1.92769e-13	NA	NA	2	27605762	NRBP1	0
2:27605762:A:G	GTEx/v8	Whole_Blood	ENSG00000115241	A	2.16198e-05	-0.0626839	0.0045899	NA	NA	2	27605762	PPM1G	0
2:27605762:A:G	GTEx/v8	Whole_Blood	ENSG00000138074	A	2.70482e-07	-0.10622	1.64643e-12	NA	NA	2	27605762	SLC5A6	0
2:27605762:A:G	GTEx/v8	Whole_Blood	ENSG00000157992	A	7.4069e-12	0.250026	1.50191e-10	NA	NA	2	27605762	KRTCAP3	0
2:27606586:C:T	GTEx/v8	Whole_Blood	ENSG00000138085	T	0.000111528	-0.0797139	1.12795e-16	NA	NA	2	27606586	ATRAID	0
2:27606586:C:T	GTEx/v8	Whole_Blood	ENSG00000157992	T	0.000155994	0.192068	1.50191e-10	NA	NA	2	27606586	KRTCAP3	0
2:27608115:C:T	GTEx/v8	Whole_Blood	ENSG00000084774	T	2.83072e-05	-0.0738778	1.2197e-06	NA	NA	2	27608115	CAD	0
2:27608115:C:T	GTEx/v8	Whole_Blood	ENSG00000115216	T	6.41582e-10	-0.11515	1.92769e-13	NA	NA	2	27608115	NRBP1	0
2:27608115:C:T	GTEx/v8	Whole_Blood	ENSG00000115241	T	1.08557e-05	-0.0648723	0.0045899	NA	NA	2	27608115	PPM1G	0
2:27608115:C:T	GTEx/v8	Whole_Blood	ENSG00000138074	T	1.33251e-06	-0.0999558	1.64643e-12	NA	NA	2	27608115	SLC5A6	0
2:27608115:C:T	GTEx/v8	Whole_Blood	ENSG00000157992	T	3.68423e-13	0.264535	1.50191e-10	NA	NA	2	27608115	KRTCAP3	0
2:27610917:A:G	GTEx/v8	Whole_Blood	ENSG00000084774	G	2.83072e-05	-0.0738778	1.2197e-06	NA	NA	2	27610917	CAD	0
2:27610917:A:G	GTEx/v8	Whole_Blood	ENSG00000115216	G	6.41582e-10	-0.11515	1.92769e-13	NA	NA	2	27610917	NRBP1	0
2:27610917:A:G	GTEx/v8	Whole_Blood	ENSG00000115241	G	1.08557e-05	-0.0648723	0.0045899	NA	NA	2	27610917	PPM1G	0
2:27610917:A:G	GTEx/v8	Whole_Blood	ENSG00000138074	G	1.33251e-06	-0.0999558	1.64643e-12	NA	NA	2	27610917	SLC5A6	0
2:27610917:A:G	GTEx/v8	Whole_Blood	ENSG00000157992	G	3.68423e-13	0.264535	1.50191e-10	NA	NA	2	27610917	KRTCAP3	0
2:27611469:A:G	GTEx/v8	Whole_Blood	ENSG00000084774	G	2.83072e-05	-0.0738778	1.2197e-06	NA	NA	2	27611469	CAD	0
2:27611469:A:G	GTEx/v8	Whole_Blood	ENSG00000115216	G	6.41582e-10	-0.11515	1.92769e-13	NA	NA	2	27611469	NRBP1	0
2:27611469:A:G	GTEx/v8	Whole_Blood	ENSG00000115241	G	1.08557e-05	-0.0648723	0.0045899	NA	NA	2	27611469	PPM1G	0
2:27611469:A:G	GTEx/v8	Whole_Blood	ENSG00000138074	G	1.33251e-06	-0.0999558	1.64643e-12	NA	NA	2	27611469	SLC5A6	0
2:27611469:A:G	GTEx/v8	Whole_Blood	ENSG00000157992	G	3.68423e-13	0.264535	1.50191e-10	NA	NA	2	27611469	KRTCAP3	0
2:27612937:A:G	GTEx/v8	Whole_Blood	ENSG00000084774	G	2.83072e-05	-0.0738778	1.2197e-06	NA	NA	2	27612937	CAD	0
2:27612937:A:G	GTEx/v8	Whole_Blood	ENSG00000115216	G	6.41582e-10	-0.11515	1.92769e-13	NA	NA	2	27612937	NRBP1	0
2:27612937:A:G	GTEx/v8	Whole_Blood	ENSG00000115241	G	1.08557e-05	-0.0648723	0.0045899	NA	NA	2	27612937	PPM1G	0
2:27612937:A:G	GTEx/v8	Whole_Blood	ENSG00000138074	G	1.33251e-06	-0.0999558	1.64643e-12	NA	NA	2	27612937	SLC5A6	0
2:27612937:A:G	GTEx/v8	Whole_Blood	ENSG00000157992	G	3.68423e-13	0.264535	1.50191e-10	NA	NA	2	27612937	KRTCAP3	0
2:27612938:C:G	GTEx/v8	Whole_Blood	ENSG00000084774	C	2.83072e-05	-0.0738778	1.2197e-06	NA	NA	2	27612938	CAD	0
2:27612938:C:G	GTEx/v8	Whole_Blood	ENSG00000115216	C	6.41582e-10	-0.11515	1.92769e-13	NA	NA	2	27612938	NRBP1	0
2:27612938:C:G	GTEx/v8	Whole_Blood	ENSG00000115241	C	1.08557e-05	-0.0648723	0.0045899	NA	NA	2	27612938	PPM1G	0
2:27612938:C:G	GTEx/v8	Whole_Blood	ENSG00000138074	C	1.33251e-06	-0.0999558	1.64643e-12	NA	NA	2	27612938	SLC5A6	0
2:27612938:C:G	GTEx/v8	Whole_Blood	ENSG00000157992	C	3.68423e-13	0.264535	1.50191e-10	NA	NA	2	27612938	KRTCAP3	0
2:27613031:A:C	GTEx/v8	Whole_Blood	ENSG00000084774	A	2.19903e-06	-0.083394	1.2197e-06	NA	NA	2	27613031	CAD	0
2:27613031:A:C	GTEx/v8	Whole_Blood	ENSG00000115216	A	2.51568e-07	-0.096571	1.92769e-13	NA	NA	2	27613031	NRBP1	0
2:27613031:A:C	GTEx/v8	Whole_Blood	ENSG00000115241	A	2.16198e-05	-0.0626839	0.0045899	NA	NA	2	27613031	PPM1G	0
2:27613031:A:C	GTEx/v8	Whole_Blood	ENSG00000138074	A	2.70482e-07	-0.10622	1.64643e-12	NA	NA	2	27613031	SLC5A6	0
2:27613031:A:C	GTEx/v8	Whole_Blood	ENSG00000157992	A	7.4069e-12	0.250026	1.50191e-10	NA	NA	2	27613031	KRTCAP3	0
2:27615294:C:T	GTEx/v8	Whole_Blood	ENSG00000084774	T	2.83072e-05	-0.0738778	1.2197e-06	NA	NA	2	27615294	CAD	0
2:27615294:C:T	GTEx/v8	Whole_Blood	ENSG00000115216	T	6.41582e-10	-0.11515	1.92769e-13	NA	NA	2	27615294	NRBP1	0
2:27615294:C:T	GTEx/v8	Whole_Blood	ENSG00000115241	T	1.08557e-05	-0.0648723	0.0045899	NA	NA	2	27615294	PPM1G	0
2:27615294:C:T	GTEx/v8	Whole_Blood	ENSG00000138074	T	1.33251e-06	-0.0999558	1.64643e-12	NA	NA	2	27615294	SLC5A6	0
2:27615294:C:T	GTEx/v8	Whole_Blood	ENSG00000157992	T	3.68423e-13	0.264535	1.50191e-10	NA	NA	2	27615294	KRTCAP3	0
2:27615389:C:T	GTEx/v8	Whole_Blood	ENSG00000084774	T	2.19903e-06	-0.083394	1.2197e-06	NA	NA	2	27615389	CAD	0
2:27615389:C:T	GTEx/v8	Whole_Blood	ENSG00000115216	T	2.51568e-07	-0.096571	1.92769e-13	NA	NA	2	27615389	NRBP1	0
2:27615389:C:T	GTEx/v8	Whole_Blood	ENSG00000115241	T	2.16198e-05	-0.0626839	0.0045899	NA	NA	2	27615389	PPM1G	0
2:27615389:C:T	GTEx/v8	Whole_Blood	ENSG00000138074	T	2.70482e-07	-0.10622	1.64643e-12	NA	NA	2	27615389	SLC5A6	0
2:27615389:C:T	GTEx/v8	Whole_Blood	ENSG00000157992	T	7.4069e-12	0.250026	1.50191e-10	NA	NA	2	27615389	KRTCAP3	0
2:27616790:C:T	GTEx/v8	Whole_Blood	ENSG00000084774	C	2.83072e-05	-0.0738778	1.2197e-06	NA	NA	2	27616790	CAD	0
2:27616790:C:T	GTEx/v8	Whole_Blood	ENSG00000115216	C	6.41582e-10	-0.11515	1.92769e-13	NA	NA	2	27616790	NRBP1	0
2:27616790:C:T	GTEx/v8	Whole_Blood	ENSG00000115241	C	1.08557e-05	-0.0648723	0.0045899	NA	NA	2	27616790	PPM1G	0
2:27616790:C:T	GTEx/v8	Whole_Blood	ENSG00000138074	C	1.33251e-06	-0.0999558	1.64643e-12	NA	NA	2	27616790	SLC5A6	0
2:27616790:C:T	GTEx/v8	Whole_Blood	ENSG00000157992	C	3.68423e-13	0.264535	1.50191e-10	NA	NA	2	27616790	KRTCAP3	0
2:27618012:C:CACT	GTEx/v8	Whole_Blood	ENSG00000084774	C	2.83072e-05	-0.0738778	1.2197e-06	NA	NA	2	27618012	CAD	0
2:27618012:C:CACT	GTEx/v8	Whole_Blood	ENSG00000115216	C	6.41582e-10	-0.11515	1.92769e-13	NA	NA	2	27618012	NRBP1	0
2:27618012:C:CACT	GTEx/v8	Whole_Blood	ENSG00000115241	C	1.08557e-05	-0.0648723	0.0045899	NA	NA	2	27618012	PPM1G	0
2:27618012:C:CACT	GTEx/v8	Whole_Blood	ENSG00000138074	C	1.33251e-06	-0.0999558	1.64643e-12	NA	NA	2	27618012	SLC5A6	0
2:27618012:C:CACT	GTEx/v8	Whole_Blood	ENSG00000157992	C	3.68423e-13	0.264535	1.50191e-10	NA	NA	2	27618012	KRTCAP3	0
2:27619049:C:G	GTEx/v8	Whole_Blood	ENSG00000115216	G	5.55982e-17	-0.153002	1.92769e-13	NA	NA	2	27619049	NRBP1	0
2:27619049:C:G	GTEx/v8	Whole_Blood	ENSG00000115241	G	0.000159745	-0.0554264	0.0045899	NA	NA	2	27619049	PPM1G	0
2:27619049:C:G	GTEx/v8	Whole_Blood	ENSG00000138074	G	0.000169938	-0.0775246	1.64643e-12	NA	NA	2	27619049	SLC5A6	0
2:27619049:C:G	GTEx/v8	Whole_Blood	ENSG00000138085	G	5.90855e-06	0.0674466	1.12795e-16	NA	NA	2	27619049	ATRAID	0
2:27619049:C:G	GTEx/v8	Whole_Blood	ENSG00000157992	G	7.8067e-09	0.21046	1.50191e-10	NA	NA	2	27619049	KRTCAP3	0
2:27620179:A:AAAG	GTEx/v8	Whole_Blood	ENSG00000084774	A	2.83072e-05	-0.0738778	1.2197e-06	NA	NA	2	27620179	CAD	0
2:27620179:A:AAAG	GTEx/v8	Whole_Blood	ENSG00000115216	A	6.41582e-10	-0.11515	1.92769e-13	NA	NA	2	27620179	NRBP1	0
2:27620179:A:AAAG	GTEx/v8	Whole_Blood	ENSG00000115241	A	1.08557e-05	-0.0648723	0.0045899	NA	NA	2	27620179	PPM1G	0
2:27620179:A:AAAG	GTEx/v8	Whole_Blood	ENSG00000138074	A	1.33251e-06	-0.0999558	1.64643e-12	NA	NA	2	27620179	SLC5A6	0
2:27620179:A:AAAG	GTEx/v8	Whole_Blood	ENSG00000157992	A	3.68423e-13	0.264535	1.50191e-10	NA	NA	2	27620179	KRTCAP3	0
2:27624996:G:GAA	GTEx/v8	Whole_Blood	ENSG00000084774	G	2.19903e-06	-0.083394	1.2197e-06	NA	NA	2	27624996	CAD	0
2:27624996:G:GAA	GTEx/v8	Whole_Blood	ENSG00000115216	G	2.51568e-07	-0.096571	1.92769e-13	NA	NA	2	27624996	NRBP1	0
2:27624996:G:GAA	GTEx/v8	Whole_Blood	ENSG00000115241	G	2.16198e-05	-0.0626839	0.0045899	NA	NA	2	27624996	PPM1G	0
2:27624996:G:GAA	GTEx/v8	Whole_Blood	ENSG00000138074	G	2.70482e-07	-0.10622	1.64643e-12	NA	NA	2	27624996	SLC5A6	0
2:27624996:G:GAA	GTEx/v8	Whole_Blood	ENSG00000157992	G	7.4069e-12	0.250026	1.50191e-10	NA	NA	2	27624996	KRTCAP3	0
2:27625005:G:T	GTEx/v8	Whole_Blood	ENSG00000084774	T	2.19903e-06	-0.083394	1.2197e-06	NA	NA	2	27625005	CAD	0
2:27625005:G:T	GTEx/v8	Whole_Blood	ENSG00000115216	T	2.51568e-07	-0.096571	1.92769e-13	NA	NA	2	27625005	NRBP1	0
2:27625005:G:T	GTEx/v8	Whole_Blood	ENSG00000115241	T	2.16198e-05	-0.0626839	0.0045899	NA	NA	2	27625005	PPM1G	0
2:27625005:G:T	GTEx/v8	Whole_Blood	ENSG00000138074	T	2.70482e-07	-0.10622	1.64643e-12	NA	NA	2	27625005	SLC5A6	0
2:27625005:G:T	GTEx/v8	Whole_Blood	ENSG00000157992	T	7.4069e-12	0.250026	1.50191e-10	NA	NA	2	27625005	KRTCAP3	0
2:27625661:A:G	GTEx/v8	Whole_Blood	ENSG00000115216	G	4.39077e-17	-0.153725	1.92769e-13	NA	NA	2	27625661	NRBP1	0
2:27625661:A:G	GTEx/v8	Whole_Blood	ENSG00000115241	G	0.000138457	-0.0560309	0.0045899	NA	NA	2	27625661	PPM1G	0
2:27625661:A:G	GTEx/v8	Whole_Blood	ENSG00000138074	G	0.000260276	-0.0754428	1.64643e-12	NA	NA	2	27625661	SLC5A6	0
2:27625661:A:G	GTEx/v8	Whole_Blood	ENSG00000138085	G	1.04486e-05	0.0657654	1.12795e-16	NA	NA	2	27625661	ATRAID	0
2:27625661:A:G	GTEx/v8	Whole_Blood	ENSG00000157992	G	1.45101e-08	0.207054	1.50191e-10	NA	NA	2	27625661	KRTCAP3	0
2:27628635:A:G	GTEx/v8	Whole_Blood	ENSG00000084774	G	1.26393e-05	-0.0772364	1.2197e-06	NA	NA	2	27628635	CAD	0
2:27628635:A:G	GTEx/v8	Whole_Blood	ENSG00000115216	G	1.56336e-09	-0.112931	1.92769e-13	NA	NA	2	27628635	NRBP1	0
2:27628635:A:G	GTEx/v8	Whole_Blood	ENSG00000115241	G	9.60326e-06	-0.0654596	0.0045899	NA	NA	2	27628635	PPM1G	0
2:27628635:A:G	GTEx/v8	Whole_Blood	ENSG00000138074	G	1.18986e-06	-0.100723	1.64643e-12	NA	NA	2	27628635	SLC5A6	0
2:27628635:A:G	GTEx/v8	Whole_Blood	ENSG00000157992	G	1.38023e-12	0.259035	1.50191e-10	NA	NA	2	27628635	KRTCAP3	0
2:27631474:C:CTGAT	GTEx/v8	Whole_Blood	ENSG00000084774	C	7.59125e-06	-0.078678	1.2197e-06	NA	NA	2	27631474	CAD	0
2:27631474:C:CTGAT	GTEx/v8	Whole_Blood	ENSG00000115216	C	1.81765e-07	-0.0973675	1.92769e-13	NA	NA	2	27631474	NRBP1	0
2:27631474:C:CTGAT	GTEx/v8	Whole_Blood	ENSG00000115241	C	8.74582e-06	-0.0653583	0.0045899	NA	NA	2	27631474	PPM1G	0
2:27631474:C:CTGAT	GTEx/v8	Whole_Blood	ENSG00000138074	C	1.23243e-06	-0.0999779	1.64643e-12	NA	NA	2	27631474	SLC5A6	0
2:27631474:C:CTGAT	GTEx/v8	Whole_Blood	ENSG00000157992	C	1.54444e-11	0.245519	1.50191e-10	NA	NA	2	27631474	KRTCAP3	0
2:27635463:A:G	GTEx/v8	Whole_Blood	ENSG00000115216	G	9.63752e-05	-0.0807842	1.92769e-13	NA	NA	2	27635463	NRBP1	0
2:27635582:A:G	GTEx/v8	Whole_Blood	ENSG00000084774	G	2.83072e-05	-0.0738778	1.2197e-06	NA	NA	2	27635582	CAD	0
2:27635582:A:G	GTEx/v8	Whole_Blood	ENSG00000115216	G	6.41582e-10	-0.11515	1.92769e-13	NA	NA	2	27635582	NRBP1	0
2:27635582:A:G	GTEx/v8	Whole_Blood	ENSG00000115241	G	1.08557e-05	-0.0648723	0.0045899	NA	NA	2	27635582	PPM1G	0
2:27635582:A:G	GTEx/v8	Whole_Blood	ENSG00000138074	G	1.33251e-06	-0.0999558	1.64643e-12	NA	NA	2	27635582	SLC5A6	0
2:27635582:A:G	GTEx/v8	Whole_Blood	ENSG00000157992	G	3.68423e-13	0.264535	1.50191e-10	NA	NA	2	27635582	KRTCAP3	0
2:27637235:C:T	GTEx/v8	Whole_Blood	ENSG00000084774	T	7.59125e-06	-0.078678	1.2197e-06	NA	NA	2	27637235	CAD	0
2:27637235:C:T	GTEx/v8	Whole_Blood	ENSG00000115216	T	1.81765e-07	-0.0973675	1.92769e-13	NA	NA	2	27637235	NRBP1	0
2:27637235:C:T	GTEx/v8	Whole_Blood	ENSG00000115241	T	8.74582e-06	-0.0653583	0.0045899	NA	NA	2	27637235	PPM1G	0
2:27637235:C:T	GTEx/v8	Whole_Blood	ENSG00000138074	T	1.23243e-06	-0.0999779	1.64643e-12	NA	NA	2	27637235	SLC5A6	0
2:27637235:C:T	GTEx/v8	Whole_Blood	ENSG00000157992	T	1.54444e-11	0.245519	1.50191e-10	NA	NA	2	27637235	KRTCAP3	0
2:27638213:A:G	GTEx/v8	Whole_Blood	ENSG00000115216	G	7.29744e-05	-0.121025	1.92769e-13	NA	NA	2	27638213	NRBP1	0
2:27638213:A:G	GTEx/v8	Whole_Blood	ENSG00000138074	G	6.75258e-10	-0.205756	1.64643e-12	NA	NA	2	27638213	SLC5A6	0
2:27638213:A:G	GTEx/v8	Whole_Blood	ENSG00000138085	G	1.08091e-09	0.147235	1.12795e-16	NA	NA	2	27638213	ATRAID	0
2:27642734:A:C	GTEx/v8	Whole_Blood	ENSG00000138085	C	0.000115955	-0.0795471	1.12795e-16	NA	NA	2	27642734	ATRAID	0
2:27642734:A:C	GTEx/v8	Whole_Blood	ENSG00000157992	C	0.000155346	0.192186	1.50191e-10	NA	NA	2	27642734	KRTCAP3	0
2:27646770:C:T	GTEx/v8	Whole_Blood	ENSG00000084774	T	2.83072e-05	-0.0738778	1.2197e-06	NA	NA	2	27646770	CAD	0
2:27646770:C:T	GTEx/v8	Whole_Blood	ENSG00000115216	T	6.41582e-10	-0.11515	1.92769e-13	NA	NA	2	27646770	NRBP1	0
2:27646770:C:T	GTEx/v8	Whole_Blood	ENSG00000115241	T	1.08557e-05	-0.0648723	0.0045899	NA	NA	2	27646770	PPM1G	0
2:27646770:C:T	GTEx/v8	Whole_Blood	ENSG00000138074	T	1.33251e-06	-0.0999558	1.64643e-12	NA	NA	2	27646770	SLC5A6	0
2:27646770:C:T	GTEx/v8	Whole_Blood	ENSG00000157992	T	3.68423e-13	0.264535	1.50191e-10	NA	NA	2	27646770	KRTCAP3	0
2:27647152:A:G	GTEx/v8	Whole_Blood	ENSG00000084774	G	2.83072e-05	-0.0738778	1.2197e-06	NA	NA	2	27647152	CAD	0
2:27647152:A:G	GTEx/v8	Whole_Blood	ENSG00000115216	G	6.41582e-10	-0.11515	1.92769e-13	NA	NA	2	27647152	NRBP1	0
2:27647152:A:G	GTEx/v8	Whole_Blood	ENSG00000115241	G	1.08557e-05	-0.0648723	0.0045899	NA	NA	2	27647152	PPM1G	0
2:27647152:A:G	GTEx/v8	Whole_Blood	ENSG00000138074	G	1.33251e-06	-0.0999558	1.64643e-12	NA	NA	2	27647152	SLC5A6	0
2:27647152:A:G	GTEx/v8	Whole_Blood	ENSG00000157992	G	3.68423e-13	0.264535	1.50191e-10	NA	NA	2	27647152	KRTCAP3	0
2:27647576:C:T	GTEx/v8	Whole_Blood	ENSG00000084774	T	2.83072e-05	-0.0738778	1.2197e-06	NA	NA	2	27647576	CAD	0
2:27647576:C:T	GTEx/v8	Whole_Blood	ENSG00000115216	T	6.41582e-10	-0.11515	1.92769e-13	NA	NA	2	27647576	NRBP1	0
2:27647576:C:T	GTEx/v8	Whole_Blood	ENSG00000115241	T	1.08557e-05	-0.0648723	0.0045899	NA	NA	2	27647576	PPM1G	0
2:27647576:C:T	GTEx/v8	Whole_Blood	ENSG00000138074	T	1.33251e-06	-0.0999558	1.64643e-12	NA	NA	2	27647576	SLC5A6	0
2:27647576:C:T	GTEx/v8	Whole_Blood	ENSG00000157992	T	3.68423e-13	0.264535	1.50191e-10	NA	NA	2	27647576	KRTCAP3	0
2:27648284:A:T	GTEx/v8	Whole_Blood	ENSG00000084774	T	7.59125e-06	-0.078678	1.2197e-06	NA	NA	2	27648284	CAD	0
2:27648284:A:T	GTEx/v8	Whole_Blood	ENSG00000115216	T	1.81765e-07	-0.0973675	1.92769e-13	NA	NA	2	27648284	NRBP1	0
2:27648284:A:T	GTEx/v8	Whole_Blood	ENSG00000115241	T	8.74582e-06	-0.0653583	0.0045899	NA	NA	2	27648284	PPM1G	0
2:27648284:A:T	GTEx/v8	Whole_Blood	ENSG00000138074	T	1.23243e-06	-0.0999779	1.64643e-12	NA	NA	2	27648284	SLC5A6	0
2:27648284:A:T	GTEx/v8	Whole_Blood	ENSG00000157992	T	1.54444e-11	0.245519	1.50191e-10	NA	NA	2	27648284	KRTCAP3	0
2:27648726:C:T	GTEx/v8	Whole_Blood	ENSG00000115216	C	3.42011e-16	-0.149442	1.92769e-13	NA	NA	2	27648726	NRBP1	0
2:27648726:C:T	GTEx/v8	Whole_Blood	ENSG00000115241	C	8.53569e-05	-0.0577205	0.0045899	NA	NA	2	27648726	PPM1G	0
2:27648726:C:T	GTEx/v8	Whole_Blood	ENSG00000138074	C	0.000149249	-0.0782785	1.64643e-12	NA	NA	2	27648726	SLC5A6	0
2:27648726:C:T	GTEx/v8	Whole_Blood	ENSG00000138085	C	4.43584e-06	0.0684103	1.12795e-16	NA	NA	2	27648726	ATRAID	0
2:27648726:C:T	GTEx/v8	Whole_Blood	ENSG00000157992	C	2.38051e-09	0.217694	1.50191e-10	NA	NA	2	27648726	KRTCAP3	0
2:27649375:A:G	GTEx/v8	Whole_Blood	ENSG00000084774	G	9.62685e-06	-0.0778308	1.2197e-06	NA	NA	2	27649375	CAD	0
2:27649375:A:G	GTEx/v8	Whole_Blood	ENSG00000115216	G	9.58096e-08	-0.0995522	1.92769e-13	NA	NA	2	27649375	NRBP1	0
2:27649375:A:G	GTEx/v8	Whole_Blood	ENSG00000115241	G	1.17775e-05	-0.0644555	0.0045899	NA	NA	2	27649375	PPM1G	0
2:27649375:A:G	GTEx/v8	Whole_Blood	ENSG00000138074	G	6.16944e-07	-0.10276	1.64643e-12	NA	NA	2	27649375	SLC5A6	0
2:27649375:A:G	GTEx/v8	Whole_Blood	ENSG00000157992	G	8.65998e-12	0.248554	1.50191e-10	NA	NA	2	27649375	KRTCAP3	0
2:27649526:A:ACT	GTEx/v8	Whole_Blood	ENSG00000084774	A	1.27462e-05	-0.0766423	1.2197e-06	NA	NA	2	27649526	CAD	0
2:27649526:A:ACT	GTEx/v8	Whole_Blood	ENSG00000115216	A	7.75361e-08	-0.100075	1.92769e-13	NA	NA	2	27649526	NRBP1	0
2:27649526:A:ACT	GTEx/v8	Whole_Blood	ENSG00000115241	A	1.25597e-05	-0.064141	0.0045899	NA	NA	2	27649526	PPM1G	0
2:27649526:A:ACT	GTEx/v8	Whole_Blood	ENSG00000138074	A	7.12231e-07	-0.10202	1.64643e-12	NA	NA	2	27649526	SLC5A6	0
2:27649526:A:ACT	GTEx/v8	Whole_Blood	ENSG00000157992	A	7.78387e-12	0.248657	1.50191e-10	NA	NA	2	27649526	KRTCAP3	0
2:27649929:G:T	GTEx/v8	Whole_Blood	ENSG00000115216	G	5.21642e-18	-0.157802	1.92769e-13	NA	NA	2	27649929	NRBP1	0
2:27649929:G:T	GTEx/v8	Whole_Blood	ENSG00000115241	G	0.000187023	-0.0548848	0.0045899	NA	NA	2	27649929	PPM1G	0
2:27649929:G:T	GTEx/v8	Whole_Blood	ENSG00000138074	G	0.000106196	-0.0799327	1.64643e-12	NA	NA	2	27649929	SLC5A6	0
2:27649929:G:T	GTEx/v8	Whole_Blood	ENSG00000138085	G	8.46069e-06	0.0663648	1.12795e-16	NA	NA	2	27649929	ATRAID	0
2:27649929:G:T	GTEx/v8	Whole_Blood	ENSG00000157992	G	5.32322e-09	0.212855	1.50191e-10	NA	NA	2	27649929	KRTCAP3	0
2:27651054:A:T	GTEx/v8	Whole_Blood	ENSG00000084774	T	3.86549e-05	-0.072543	1.2197e-06	NA	NA	2	27651054	CAD	0
2:27651054:A:T	GTEx/v8	Whole_Blood	ENSG00000115216	T	1.66636e-11	-0.124918	1.92769e-13	NA	NA	2	27651054	NRBP1	0
2:27651054:A:T	GTEx/v8	Whole_Blood	ENSG00000115241	T	2.99434e-05	-0.0615165	0.0045899	NA	NA	2	27651054	PPM1G	0
2:27651054:A:T	GTEx/v8	Whole_Blood	ENSG00000138074	T	3.77046e-07	-0.104786	1.64643e-12	NA	NA	2	27651054	SLC5A6	0
2:27651054:A:T	GTEx/v8	Whole_Blood	ENSG00000157992	T	3.46706e-14	0.275042	1.50191e-10	NA	NA	2	27651054	KRTCAP3	0
2:27651375:C:T	GTEx/v8	Whole_Blood	ENSG00000115216	T	1.07676e-17	-0.156477	1.92769e-13	NA	NA	2	27651375	NRBP1	0
2:27651375:C:T	GTEx/v8	Whole_Blood	ENSG00000115241	T	0.000123599	-0.0564147	0.0045899	NA	NA	2	27651375	PPM1G	0
2:27651375:C:T	GTEx/v8	Whole_Blood	ENSG00000138074	T	8.42129e-05	-0.0811264	1.64643e-12	NA	NA	2	27651375	SLC5A6	0
2:27651375:C:T	GTEx/v8	Whole_Blood	ENSG00000138085	T	5.76613e-06	0.0676033	1.12795e-16	NA	NA	2	27651375	ATRAID	0
2:27651375:C:T	GTEx/v8	Whole_Blood	ENSG00000157992	T	3.57163e-09	0.215335	1.50191e-10	NA	NA	2	27651375	KRTCAP3	0
2:27651693:C:T	GTEx/v8	Whole_Blood	ENSG00000084774	C	3.86549e-05	-0.072543	1.2197e-06	NA	NA	2	27651693	CAD	1
2:27651693:C:T	GTEx/v8	Whole_Blood	ENSG00000115216	C	1.66636e-11	-0.124918	1.92769e-13	NA	NA	2	27651693	NRBP1	1
2:27651693:C:T	GTEx/v8	Whole_Blood	ENSG00000115241	C	2.99434e-05	-0.0615165	0.0045899	NA	NA	2	27651693	PPM1G	1
2:27651693:C:T	GTEx/v8	Whole_Blood	ENSG00000138074	C	3.77046e-07	-0.104786	1.64643e-12	NA	NA	2	27651693	SLC5A6	1
2:27651693:C:T	GTEx/v8	Whole_Blood	ENSG00000157992	C	3.46706e-14	0.275042	1.50191e-10	NA	NA	2	27651693	KRTCAP3	1
2:27652153:G:T	GTEx/v8	Whole_Blood	ENSG00000084774	T	4.90374e-05	-0.0714138	1.2197e-06	NA	NA	2	27652153	CAD	1
2:27652153:G:T	GTEx/v8	Whole_Blood	ENSG00000115216	T	4.84579e-11	-0.121821	1.92769e-13	NA	NA	2	27652153	NRBP1	1
2:27652153:G:T	GTEx/v8	Whole_Blood	ENSG00000115241	T	3.50373e-05	-0.0608504	0.0045899	NA	NA	2	27652153	PPM1G	1
2:27652153:G:T	GTEx/v8	Whole_Blood	ENSG00000138074	T	3.4572e-07	-0.104869	1.64643e-12	NA	NA	2	27652153	SLC5A6	1
2:27652153:G:T	GTEx/v8	Whole_Blood	ENSG00000157992	T	7.10269e-14	0.271158	1.50191e-10	NA	NA	2	27652153	KRTCAP3	1
2:27652396:C:CGAG	GTEx/v8	Whole_Blood	ENSG00000084774	CGAG	3.86549e-05	-0.072543	1.2197e-06	NA	NA	2	27652396	CAD	0
2:27652396:C:CGAG	GTEx/v8	Whole_Blood	ENSG00000115216	CGAG	1.66636e-11	-0.124918	1.92769e-13	NA	NA	2	27652396	NRBP1	0
2:27652396:C:CGAG	GTEx/v8	Whole_Blood	ENSG00000115241	CGAG	2.99434e-05	-0.0615165	0.0045899	NA	NA	2	27652396	PPM1G	0
2:27652396:C:CGAG	GTEx/v8	Whole_Blood	ENSG00000138074	CGAG	3.77046e-07	-0.104786	1.64643e-12	NA	NA	2	27652396	SLC5A6	0
2:27652396:C:CGAG	GTEx/v8	Whole_Blood	ENSG00000157992	CGAG	3.46706e-14	0.275042	1.50191e-10	NA	NA	2	27652396	KRTCAP3	0
2:27656036:A:G	GTEx/v8	Whole_Blood	ENSG00000084774	G	4.97585e-05	-0.0711411	1.2197e-06	NA	NA	2	27656036	CAD	0
2:27656036:A:G	GTEx/v8	Whole_Blood	ENSG00000115216	G	6.46071e-11	-0.120691	1.92769e-13	NA	NA	2	27656036	NRBP1	0
2:27656036:A:G	GTEx/v8	Whole_Blood	ENSG00000115241	G	3.30912e-05	-0.0608575	0.0045899	NA	NA	2	27656036	PPM1G	0
2:27656036:A:G	GTEx/v8	Whole_Blood	ENSG00000138074	G	5.38623e-07	-0.102856	1.64643e-12	NA	NA	2	27656036	SLC5A6	0
2:27656036:A:G	GTEx/v8	Whole_Blood	ENSG00000157992	G	1.29313e-14	0.277929	1.50191e-10	NA	NA	2	27656036	KRTCAP3	0
2:27656822:G:GA	GTEx/v8	Whole_Blood	ENSG00000115216	GA	8.60594e-17	-0.152199	1.92769e-13	NA	NA	2	27656822	NRBP1	0
2:27656822:G:GA	GTEx/v8	Whole_Blood	ENSG00000115241	GA	0.000116108	-0.0566012	0.0045899	NA	NA	2	27656822	PPM1G	0
2:27656822:G:GA	GTEx/v8	Whole_Blood	ENSG00000138074	GA	9.52547e-05	-0.0804702	1.64643e-12	NA	NA	2	27656822	SLC5A6	0
2:27656822:G:GA	GTEx/v8	Whole_Blood	ENSG00000138085	GA	5.64388e-06	0.0676266	1.12795e-16	NA	NA	2	27656822	ATRAID	0
2:27656822:G:GA	GTEx/v8	Whole_Blood	ENSG00000157992	GA	1.26455e-09	0.221173	1.50191e-10	NA	NA	2	27656822	KRTCAP3	0
2:27657167:C:T	GTEx/v8	Whole_Blood	ENSG00000084774	C	4.2315e-05	-0.0720381	1.2197e-06	NA	NA	2	27657167	CAD	0
2:27657167:C:T	GTEx/v8	Whole_Blood	ENSG00000115216	C	8.62112e-11	-0.120328	1.92769e-13	NA	NA	2	27657167	NRBP1	0
2:27657167:C:T	GTEx/v8	Whole_Blood	ENSG00000115241	C	2.87059e-05	-0.0615352	0.0045899	NA	NA	2	27657167	PPM1G	0
2:27657167:C:T	GTEx/v8	Whole_Blood	ENSG00000138074	C	4.59693e-07	-0.103819	1.64643e-12	NA	NA	2	27657167	SLC5A6	0
2:27657167:C:T	GTEx/v8	Whole_Blood	ENSG00000157992	C	9.76609e-15	0.280108	1.50191e-10	NA	NA	2	27657167	KRTCAP3	0
2:27657681:C:T	GTEx/v8	Whole_Blood	ENSG00000115216	T	0.000120476	-0.11936	1.92769e-13	NA	NA	2	27657681	NRBP1	0
2:27657681:C:T	GTEx/v8	Whole_Blood	ENSG00000138074	T	1.90182e-09	-0.203789	1.64643e-12	NA	NA	2	27657681	SLC5A6	0
2:27657681:C:T	GTEx/v8	Whole_Blood	ENSG00000138085	T	3.43142e-08	0.135884	1.12795e-16	NA	NA	2	27657681	ATRAID	0
2:27659491:C:T	GTEx/v8	Whole_Blood	ENSG00000084774	C	4.2315e-05	-0.0720381	1.2197e-06	NA	NA	2	27659491	CAD	0
2:27659491:C:T	GTEx/v8	Whole_Blood	ENSG00000115216	C	8.62112e-11	-0.120328	1.92769e-13	NA	NA	2	27659491	NRBP1	0
2:27659491:C:T	GTEx/v8	Whole_Blood	ENSG00000115241	C	2.87059e-05	-0.0615352	0.0045899	NA	NA	2	27659491	PPM1G	0
2:27659491:C:T	GTEx/v8	Whole_Blood	ENSG00000138074	C	4.59693e-07	-0.103819	1.64643e-12	NA	NA	2	27659491	SLC5A6	0
2:27659491:C:T	GTEx/v8	Whole_Blood	ENSG00000157992	C	9.76609e-15	0.280108	1.50191e-10	NA	NA	2	27659491	KRTCAP3	0
2:27661020:C:T	GTEx/v8	Whole_Blood	ENSG00000084774	C	1.94909e-05	-0.0755861	1.2197e-06	NA	NA	2	27661020	CAD	0
2:27661020:C:T	GTEx/v8	Whole_Blood	ENSG00000115216	C	2.52068e-10	-0.118168	1.92769e-13	NA	NA	2	27661020	NRBP1	0
2:27661020:C:T	GTEx/v8	Whole_Blood	ENSG00000115241	C	2.24948e-05	-0.0627434	0.0045899	NA	NA	2	27661020	PPM1G	0
2:27661020:C:T	GTEx/v8	Whole_Blood	ENSG00000138074	C	3.35554e-07	-0.105717	1.64643e-12	NA	NA	2	27661020	SLC5A6	0
2:27661020:C:T	GTEx/v8	Whole_Blood	ENSG00000157992	C	5.1728e-14	0.274499	1.50191e-10	NA	NA	2	27661020	KRTCAP3	0
2:27661114:A:AG	GTEx/v8	Whole_Blood	ENSG00000084774	A	3.68608e-05	-0.0726309	1.2197e-06	NA	NA	2	27661114	CAD	0
2:27661114:A:AG	GTEx/v8	Whole_Blood	ENSG00000115216	A	6.90933e-11	-0.12099	1.92769e-13	NA	NA	2	27661114	NRBP1	0
2:27661114:A:AG	GTEx/v8	Whole_Blood	ENSG00000115241	A	3.96735e-05	-0.0604937	0.0045899	NA	NA	2	27661114	PPM1G	0
2:27661114:A:AG	GTEx/v8	Whole_Blood	ENSG00000138074	A	4.95602e-07	-0.103586	1.64643e-12	NA	NA	2	27661114	SLC5A6	0
2:27661114:A:AG	GTEx/v8	Whole_Blood	ENSG00000157992	A	1.66893e-14	0.277907	1.50191e-10	NA	NA	2	27661114	KRTCAP3	0
2:27663215:A:T	GTEx/v8	Whole_Blood	ENSG00000084774	A	4.2315e-05	-0.0720381	1.2197e-06	NA	NA	2	27663215	CAD	0
2:27663215:A:T	GTEx/v8	Whole_Blood	ENSG00000115216	A	8.62112e-11	-0.120328	1.92769e-13	NA	NA	2	27663215	NRBP1	0
2:27663215:A:T	GTEx/v8	Whole_Blood	ENSG00000115241	A	2.87059e-05	-0.0615352	0.0045899	NA	NA	2	27663215	PPM1G	0
2:27663215:A:T	GTEx/v8	Whole_Blood	ENSG00000138074	A	4.59693e-07	-0.103819	1.64643e-12	NA	NA	2	27663215	SLC5A6	0
2:27663215:A:T	GTEx/v8	Whole_Blood	ENSG00000157992	A	9.76609e-15	0.280108	1.50191e-10	NA	NA	2	27663215	KRTCAP3	0
2:27663416:G:T	GTEx/v8	Whole_Blood	ENSG00000084774	T	4.2315e-05	-0.0720381	1.2197e-06	NA	NA	2	27663416	CAD	0
2:27663416:G:T	GTEx/v8	Whole_Blood	ENSG00000115216	T	8.62112e-11	-0.120328	1.92769e-13	NA	NA	2	27663416	NRBP1	0
2:27663416:G:T	GTEx/v8	Whole_Blood	ENSG00000115241	T	2.87059e-05	-0.0615352	0.0045899	NA	NA	2	27663416	PPM1G	0
2:27663416:G:T	GTEx/v8	Whole_Blood	ENSG00000138074	T	4.59693e-07	-0.103819	1.64643e-12	NA	NA	2	27663416	SLC5A6	0
2:27663416:G:T	GTEx/v8	Whole_Blood	ENSG00000157992	T	9.76609e-15	0.280108	1.50191e-10	NA	NA	2	27663416	KRTCAP3	0
2:27665361:C:G	GTEx/v8	Whole_Blood	ENSG00000084774	G	5.40852e-05	-0.0713093	1.2197e-06	NA	NA	2	27665361	CAD	0
2:27665361:C:G	GTEx/v8	Whole_Blood	ENSG00000115216	G	1.62049e-10	-0.119054	1.92769e-13	NA	NA	2	27665361	NRBP1	0
2:27665361:C:G	GTEx/v8	Whole_Blood	ENSG00000115241	G	2.45251e-05	-0.0622824	0.0045899	NA	NA	2	27665361	PPM1G	0
2:27665361:C:G	GTEx/v8	Whole_Blood	ENSG00000138074	G	7.96371e-07	-0.102056	1.64643e-12	NA	NA	2	27665361	SLC5A6	0
2:27665361:C:G	GTEx/v8	Whole_Blood	ENSG00000157992	G	2.33658e-14	0.277291	1.50191e-10	NA	NA	2	27665361	KRTCAP3	0
2:27667297:A:G	GTEx/v8	Whole_Blood	ENSG00000084774	G	4.2315e-05	-0.0720381	1.2197e-06	NA	NA	2	27667297	CAD	0
2:27667297:A:G	GTEx/v8	Whole_Blood	ENSG00000115216	G	8.62112e-11	-0.120328	1.92769e-13	NA	NA	2	27667297	NRBP1	0
2:27667297:A:G	GTEx/v8	Whole_Blood	ENSG00000115241	G	2.87059e-05	-0.0615352	0.0045899	NA	NA	2	27667297	PPM1G	0
2:27667297:A:G	GTEx/v8	Whole_Blood	ENSG00000138074	G	4.59693e-07	-0.103819	1.64643e-12	NA	NA	2	27667297	SLC5A6	0
2:27667297:A:G	GTEx/v8	Whole_Blood	ENSG00000157992	G	9.76609e-15	0.280108	1.50191e-10	NA	NA	2	27667297	KRTCAP3	0
2:27667520:T:TTTTG	GTEx/v8	Whole_Blood	ENSG00000115216	TTTTG	2.23717e-17	-0.156823	1.92769e-13	NA	NA	2	27667520	NRBP1	0
2:27667520:T:TTTTG	GTEx/v8	Whole_Blood	ENSG00000138074	TTTTG	7.6844e-05	-0.0825215	1.64643e-12	NA	NA	2	27667520	SLC5A6	0
2:27667520:T:TTTTG	GTEx/v8	Whole_Blood	ENSG00000138085	TTTTG	5.67677e-06	0.0684378	1.12795e-16	NA	NA	2	27667520	ATRAID	0
2:27667520:T:TTTTG	GTEx/v8	Whole_Blood	ENSG00000157992	TTTTG	2.77965e-08	0.205329	1.50191e-10	NA	NA	2	27667520	KRTCAP3	0
2:27669341:A:AT	GTEx/v8	Whole_Blood	ENSG00000084774	A	4.2315e-05	-0.0720381	1.2197e-06	NA	NA	2	27669341	CAD	0
2:27669341:A:AT	GTEx/v8	Whole_Blood	ENSG00000115216	A	8.62112e-11	-0.120328	1.92769e-13	NA	NA	2	27669341	NRBP1	0
2:27669341:A:AT	GTEx/v8	Whole_Blood	ENSG00000115241	A	2.87059e-05	-0.0615352	0.0045899	NA	NA	2	27669341	PPM1G	0
2:27669341:A:AT	GTEx/v8	Whole_Blood	ENSG00000138074	A	4.59693e-07	-0.103819	1.64643e-12	NA	NA	2	27669341	SLC5A6	0
2:27669341:A:AT	GTEx/v8	Whole_Blood	ENSG00000157992	A	9.76609e-15	0.280108	1.50191e-10	NA	NA	2	27669341	KRTCAP3	0
2:27669723:C:T	GTEx/v8	Whole_Blood	ENSG00000084774	C	5.67275e-05	-0.0713619	1.2197e-06	NA	NA	2	27669723	CAD	0
2:27669723:C:T	GTEx/v8	Whole_Blood	ENSG00000115216	C	3.3156e-10	-0.117475	1.92769e-13	NA	NA	2	27669723	NRBP1	0
2:27669723:C:T	GTEx/v8	Whole_Blood	ENSG00000115241	C	1.16141e-05	-0.064914	0.0045899	NA	NA	2	27669723	PPM1G	0
2:27669723:C:T	GTEx/v8	Whole_Blood	ENSG00000138074	C	5.868e-07	-0.103616	1.64643e-12	NA	NA	2	27669723	SLC5A6	0
2:27669723:C:T	GTEx/v8	Whole_Blood	ENSG00000157992	C	5.7328e-15	0.284465	1.50191e-10	NA	NA	2	27669723	KRTCAP3	0
2:27670307:A:G	GTEx/v8	Whole_Blood	ENSG00000084774	A	5.64791e-06	-0.0800911	1.2197e-06	NA	NA	2	27670307	CAD	0
2:27670307:A:G	GTEx/v8	Whole_Blood	ENSG00000115216	A	1.17929e-07	-0.0992259	1.92769e-13	NA	NA	2	27670307	NRBP1	0
2:27670307:A:G	GTEx/v8	Whole_Blood	ENSG00000115241	A	3.20519e-05	-0.0614442	0.0045899	NA	NA	2	27670307	PPM1G	0
2:27670307:A:G	GTEx/v8	Whole_Blood	ENSG00000138074	A	1.89713e-07	-0.107655	1.64643e-12	NA	NA	2	27670307	SLC5A6	0
2:27670307:A:G	GTEx/v8	Whole_Blood	ENSG00000157992	A	4.61689e-12	0.252617	1.50191e-10	NA	NA	2	27670307	KRTCAP3	0
2:27671255:C:T	GTEx/v8	Whole_Blood	ENSG00000084774	C	4.2315e-05	-0.0720381	1.2197e-06	NA	NA	2	27671255	CAD	0
2:27671255:C:T	GTEx/v8	Whole_Blood	ENSG00000115216	C	8.62112e-11	-0.120328	1.92769e-13	NA	NA	2	27671255	NRBP1	0
2:27671255:C:T	GTEx/v8	Whole_Blood	ENSG00000115241	C	2.87059e-05	-0.0615352	0.0045899	NA	NA	2	27671255	PPM1G	0
2:27671255:C:T	GTEx/v8	Whole_Blood	ENSG00000138074	C	4.59693e-07	-0.103819	1.64643e-12	NA	NA	2	27671255	SLC5A6	0
2:27671255:C:T	GTEx/v8	Whole_Blood	ENSG00000157992	C	9.76609e-15	0.280108	1.50191e-10	NA	NA	2	27671255	KRTCAP3	0
2:27671257:C:T	GTEx/v8	Whole_Blood	ENSG00000084774	T	4.2315e-05	-0.0720381	1.2197e-06	NA	NA	2	27671257	CAD	0
2:27671257:C:T	GTEx/v8	Whole_Blood	ENSG00000115216	T	8.62112e-11	-0.120328	1.92769e-13	NA	NA	2	27671257	NRBP1	0
2:27671257:C:T	GTEx/v8	Whole_Blood	ENSG00000115241	T	2.87059e-05	-0.0615352	0.0045899	NA	NA	2	27671257	PPM1G	0
2:27671257:C:T	GTEx/v8	Whole_Blood	ENSG00000138074	T	4.59693e-07	-0.103819	1.64643e-12	NA	NA	2	27671257	SLC5A6	0
2:27671257:C:T	GTEx/v8	Whole_Blood	ENSG00000157992	T	9.76609e-15	0.280108	1.50191e-10	NA	NA	2	27671257	KRTCAP3	0
2:27673798:C:T	GTEx/v8	Whole_Blood	ENSG00000084774	C	4.54334e-05	-0.071766	1.2197e-06	NA	NA	2	27673798	CAD	0
2:27673798:C:T	GTEx/v8	Whole_Blood	ENSG00000115216	C	2.07239e-10	-0.11796	1.92769e-13	NA	NA	2	27673798	NRBP1	0
2:27673798:C:T	GTEx/v8	Whole_Blood	ENSG00000115241	C	1.46175e-05	-0.0637331	0.0045899	NA	NA	2	27673798	PPM1G	0
2:27673798:C:T	GTEx/v8	Whole_Blood	ENSG00000138074	C	7.04723e-07	-0.102179	1.64643e-12	NA	NA	2	27673798	SLC5A6	0
2:27673798:C:T	GTEx/v8	Whole_Blood	ENSG00000157992	C	1.52725e-13	0.267821	1.50191e-10	NA	NA	2	27673798	KRTCAP3	0
2:27676287:A:T	GTEx/v8	Whole_Blood	ENSG00000084774	T	5.64791e-06	-0.0800911	1.2197e-06	NA	NA	2	27676287	CAD	0
2:27676287:A:T	GTEx/v8	Whole_Blood	ENSG00000115216	T	1.17929e-07	-0.0992259	1.92769e-13	NA	NA	2	27676287	NRBP1	0
2:27676287:A:T	GTEx/v8	Whole_Blood	ENSG00000115241	T	3.20519e-05	-0.0614442	0.0045899	NA	NA	2	27676287	PPM1G	0
2:27676287:A:T	GTEx/v8	Whole_Blood	ENSG00000138074	T	1.89713e-07	-0.107655	1.64643e-12	NA	NA	2	27676287	SLC5A6	0
2:27676287:A:T	GTEx/v8	Whole_Blood	ENSG00000157992	T	4.61689e-12	0.252617	1.50191e-10	NA	NA	2	27676287	KRTCAP3	0
2:27677691:A:G	GTEx/v8	Whole_Blood	ENSG00000084774	A	4.2315e-05	-0.0720381	1.2197e-06	NA	NA	2	27677691	CAD	0
2:27677691:A:G	GTEx/v8	Whole_Blood	ENSG00000115216	A	8.62112e-11	-0.120328	1.92769e-13	NA	NA	2	27677691	NRBP1	0
2:27677691:A:G	GTEx/v8	Whole_Blood	ENSG00000115241	A	2.87059e-05	-0.0615352	0.0045899	NA	NA	2	27677691	PPM1G	0
2:27677691:A:G	GTEx/v8	Whole_Blood	ENSG00000138074	A	4.59693e-07	-0.103819	1.64643e-12	NA	NA	2	27677691	SLC5A6	0
2:27677691:A:G	GTEx/v8	Whole_Blood	ENSG00000157992	A	9.76609e-15	0.280108	1.50191e-10	NA	NA	2	27677691	KRTCAP3	0
2:27677763:C:T	GTEx/v8	Whole_Blood	ENSG00000157992	T	9.09927e-05	0.195748	1.50191e-10	NA	NA	2	27677763	KRTCAP3	0
2:27678471:A:G	GTEx/v8	Whole_Blood	ENSG00000115216	G	3.68312e-16	-0.15096	1.92769e-13	NA	NA	2	27678471	NRBP1	0
2:27678471:A:G	GTEx/v8	Whole_Blood	ENSG00000115241	G	0.000225392	-0.0548417	0.0045899	NA	NA	2	27678471	PPM1G	0
2:27678471:A:G	GTEx/v8	Whole_Blood	ENSG00000138074	G	6.91606e-05	-0.0830056	1.64643e-12	NA	NA	2	27678471	SLC5A6	0
2:27678471:A:G	GTEx/v8	Whole_Blood	ENSG00000138085	G	3.77382e-06	0.0696749	1.12795e-16	NA	NA	2	27678471	ATRAID	0
2:27678471:A:G	GTEx/v8	Whole_Blood	ENSG00000157992	G	7.06388e-09	0.213681	1.50191e-10	NA	NA	2	27678471	KRTCAP3	0
2:27681598:A:C	GTEx/v8	Whole_Blood	ENSG00000084774	C	4.2315e-05	-0.0720381	1.2197e-06	NA	NA	2	27681598	CAD	0
2:27681598:A:C	GTEx/v8	Whole_Blood	ENSG00000115216	C	8.62112e-11	-0.120328	1.92769e-13	NA	NA	2	27681598	NRBP1	0
2:27681598:A:C	GTEx/v8	Whole_Blood	ENSG00000115241	C	2.87059e-05	-0.0615352	0.0045899	NA	NA	2	27681598	PPM1G	0
2:27681598:A:C	GTEx/v8	Whole_Blood	ENSG00000138074	C	4.59693e-07	-0.103819	1.64643e-12	NA	NA	2	27681598	SLC5A6	0
2:27681598:A:C	GTEx/v8	Whole_Blood	ENSG00000157992	C	9.76609e-15	0.280108	1.50191e-10	NA	NA	2	27681598	KRTCAP3	0
2:27682850:G:T	GTEx/v8	Whole_Blood	ENSG00000084774	T	3.80823e-06	-0.0813466	1.2197e-06	NA	NA	2	27682850	CAD	0
2:27682850:G:T	GTEx/v8	Whole_Blood	ENSG00000115216	T	1.07775e-07	-0.0993149	1.92769e-13	NA	NA	2	27682850	NRBP1	0
2:27682850:G:T	GTEx/v8	Whole_Blood	ENSG00000115241	T	3.05198e-05	-0.0614759	0.0045899	NA	NA	2	27682850	PPM1G	0
2:27682850:G:T	GTEx/v8	Whole_Blood	ENSG00000138074	T	1.50972e-07	-0.108277	1.64643e-12	NA	NA	2	27682850	SLC5A6	0
2:27682850:G:T	GTEx/v8	Whole_Blood	ENSG00000157992	T	3.6706e-12	0.253215	1.50191e-10	NA	NA	2	27682850	KRTCAP3	0
2:27684734:A:G	GTEx/v8	Whole_Blood	ENSG00000084774	G	4.2315e-05	-0.0720381	1.2197e-06	NA	NA	2	27684734	CAD	0
2:27684734:A:G	GTEx/v8	Whole_Blood	ENSG00000115216	G	8.62112e-11	-0.120328	1.92769e-13	NA	NA	2	27684734	NRBP1	0
2:27684734:A:G	GTEx/v8	Whole_Blood	ENSG00000115241	G	2.87059e-05	-0.0615352	0.0045899	NA	NA	2	27684734	PPM1G	0
2:27684734:A:G	GTEx/v8	Whole_Blood	ENSG00000138074	G	4.59693e-07	-0.103819	1.64643e-12	NA	NA	2	27684734	SLC5A6	0
2:27684734:A:G	GTEx/v8	Whole_Blood	ENSG00000157992	G	9.76609e-15	0.280108	1.50191e-10	NA	NA	2	27684734	KRTCAP3	0
2:27684957:C:T	GTEx/v8	Whole_Blood	ENSG00000115216	C	2.23717e-17	-0.156823	1.92769e-13	NA	NA	2	27684957	NRBP1	0
2:27684957:C:T	GTEx/v8	Whole_Blood	ENSG00000138074	C	7.6844e-05	-0.0825215	1.64643e-12	NA	NA	2	27684957	SLC5A6	0
2:27684957:C:T	GTEx/v8	Whole_Blood	ENSG00000138085	C	5.67677e-06	0.0684378	1.12795e-16	NA	NA	2	27684957	ATRAID	0
2:27684957:C:T	GTEx/v8	Whole_Blood	ENSG00000157992	C	2.77965e-08	0.205329	1.50191e-10	NA	NA	2	27684957	KRTCAP3	0
2:27685014:C:T	GTEx/v8	Whole_Blood	ENSG00000084774	T	5.3536e-05	-0.0709221	1.2197e-06	NA	NA	2	27685014	CAD	0
2:27685014:C:T	GTEx/v8	Whole_Blood	ENSG00000115216	T	2.38648e-10	-0.117275	1.92769e-13	NA	NA	2	27685014	NRBP1	0
2:27685014:C:T	GTEx/v8	Whole_Blood	ENSG00000115241	T	3.3563e-05	-0.0608771	0.0045899	NA	NA	2	27685014	PPM1G	0
2:27685014:C:T	GTEx/v8	Whole_Blood	ENSG00000138074	T	4.21073e-07	-0.103916	1.64643e-12	NA	NA	2	27685014	SLC5A6	0
2:27685014:C:T	GTEx/v8	Whole_Blood	ENSG00000157992	T	2.03235e-14	0.276242	1.50191e-10	NA	NA	2	27685014	KRTCAP3	0
2:27685388:A:G	GTEx/v8	Whole_Blood	ENSG00000115216	A	2.81366e-16	-0.150221	1.92769e-13	NA	NA	2	27685388	NRBP1	0
2:27685388:A:G	GTEx/v8	Whole_Blood	ENSG00000115241	A	8.71904e-05	-0.0577889	0.0045899	NA	NA	2	27685388	PPM1G	0
2:27685388:A:G	GTEx/v8	Whole_Blood	ENSG00000138074	A	5.71715e-05	-0.0832075	1.64643e-12	NA	NA	2	27685388	SLC5A6	0
2:27685388:A:G	GTEx/v8	Whole_Blood	ENSG00000138085	A	6.39886e-06	0.0674475	1.12795e-16	NA	NA	2	27685388	ATRAID	0
2:27685388:A:G	GTEx/v8	Whole_Blood	ENSG00000157992	A	1.95497e-09	0.219369	1.50191e-10	NA	NA	2	27685388	KRTCAP3	0
2:27688601:C:T	GTEx/v8	Whole_Blood	ENSG00000084774	T	4.2315e-05	-0.0720381	1.2197e-06	NA	NA	2	27688601	CAD	0
2:27688601:C:T	GTEx/v8	Whole_Blood	ENSG00000115216	T	8.62112e-11	-0.120328	1.92769e-13	NA	NA	2	27688601	NRBP1	0
2:27688601:C:T	GTEx/v8	Whole_Blood	ENSG00000115241	T	2.87059e-05	-0.0615352	0.0045899	NA	NA	2	27688601	PPM1G	0
2:27688601:C:T	GTEx/v8	Whole_Blood	ENSG00000138074	T	4.59693e-07	-0.103819	1.64643e-12	NA	NA	2	27688601	SLC5A6	0
2:27688601:C:T	GTEx/v8	Whole_Blood	ENSG00000157992	T	9.76609e-15	0.280108	1.50191e-10	NA	NA	2	27688601	KRTCAP3	0
2:27689700:A:G	GTEx/v8	Whole_Blood	ENSG00000084774	G	3.49529e-05	-0.0728696	1.2197e-06	NA	NA	2	27689700	CAD	0
2:27689700:A:G	GTEx/v8	Whole_Blood	ENSG00000115216	G	1.46914e-10	-0.11899	1.92769e-13	NA	NA	2	27689700	NRBP1	0
2:27689700:A:G	GTEx/v8	Whole_Blood	ENSG00000115241	G	2.44383e-05	-0.0621203	0.0045899	NA	NA	2	27689700	PPM1G	0
2:27689700:A:G	GTEx/v8	Whole_Blood	ENSG00000138074	G	2.63931e-07	-0.106034	1.64643e-12	NA	NA	2	27689700	SLC5A6	0
2:27689700:A:G	GTEx/v8	Whole_Blood	ENSG00000157992	G	1.11208e-14	0.279797	1.50191e-10	NA	NA	2	27689700	KRTCAP3	0
2:27690991:C:T	GTEx/v8	Whole_Blood	ENSG00000084774	T	3.80823e-06	-0.0813466	1.2197e-06	NA	NA	2	27690991	CAD	0
2:27690991:C:T	GTEx/v8	Whole_Blood	ENSG00000115216	T	1.07775e-07	-0.0993149	1.92769e-13	NA	NA	2	27690991	NRBP1	0
2:27690991:C:T	GTEx/v8	Whole_Blood	ENSG00000115241	T	3.05198e-05	-0.0614759	0.0045899	NA	NA	2	27690991	PPM1G	0
2:27690991:C:T	GTEx/v8	Whole_Blood	ENSG00000138074	T	1.50972e-07	-0.108277	1.64643e-12	NA	NA	2	27690991	SLC5A6	0
2:27690991:C:T	GTEx/v8	Whole_Blood	ENSG00000157992	T	3.6706e-12	0.253215	1.50191e-10	NA	NA	2	27690991	KRTCAP3	0
2:27691588:A:C	GTEx/v8	Whole_Blood	ENSG00000084774	A	8.25185e-05	-0.0717633	1.2197e-06	NA	NA	2	27691588	CAD	0
2:27691588:A:C	GTEx/v8	Whole_Blood	ENSG00000115216	A	1.07375e-07	-0.102614	1.92769e-13	NA	NA	2	27691588	NRBP1	0
2:27691588:A:C	GTEx/v8	Whole_Blood	ENSG00000115241	A	4.8367e-05	-0.0619152	0.0045899	NA	NA	2	27691588	PPM1G	0
2:27691588:A:C	GTEx/v8	Whole_Blood	ENSG00000138074	A	1.57466e-08	-0.120201	1.64643e-12	NA	NA	2	27691588	SLC5A6	0
2:27691588:A:C	GTEx/v8	Whole_Blood	ENSG00000138085	A	1.80954e-05	0.066377	1.12795e-16	NA	NA	2	27691588	ATRAID	0
2:27691588:A:C	GTEx/v8	Whole_Blood	ENSG00000157992	A	6.31292e-11	0.246604	1.50191e-10	NA	NA	2	27691588	KRTCAP3	0
2:27692214:C:T	GTEx/v8	Whole_Blood	ENSG00000084774	C	4.2315e-05	-0.0720381	1.2197e-06	NA	NA	2	27692214	CAD	0
2:27692214:C:T	GTEx/v8	Whole_Blood	ENSG00000115216	C	8.62112e-11	-0.120328	1.92769e-13	NA	NA	2	27692214	NRBP1	0
2:27692214:C:T	GTEx/v8	Whole_Blood	ENSG00000115241	C	2.87059e-05	-0.0615352	0.0045899	NA	NA	2	27692214	PPM1G	0
2:27692214:C:T	GTEx/v8	Whole_Blood	ENSG00000138074	C	4.59693e-07	-0.103819	1.64643e-12	NA	NA	2	27692214	SLC5A6	0
2:27692214:C:T	GTEx/v8	Whole_Blood	ENSG00000157992	C	9.76609e-15	0.280108	1.50191e-10	NA	NA	2	27692214	KRTCAP3	0
2:27692973:A:G	GTEx/v8	Whole_Blood	ENSG00000084774	G	3.80823e-06	-0.0813466	1.2197e-06	NA	NA	2	27692973	CAD	0
2:27692973:A:G	GTEx/v8	Whole_Blood	ENSG00000115216	G	1.07775e-07	-0.0993149	1.92769e-13	NA	NA	2	27692973	NRBP1	0
2:27692973:A:G	GTEx/v8	Whole_Blood	ENSG00000115241	G	3.05198e-05	-0.0614759	0.0045899	NA	NA	2	27692973	PPM1G	0
2:27692973:A:G	GTEx/v8	Whole_Blood	ENSG00000138074	G	1.50972e-07	-0.108277	1.64643e-12	NA	NA	2	27692973	SLC5A6	0
2:27692973:A:G	GTEx/v8	Whole_Blood	ENSG00000157992	G	3.6706e-12	0.253215	1.50191e-10	NA	NA	2	27692973	KRTCAP3	0
2:27693485:C:T	GTEx/v8	Whole_Blood	ENSG00000084774	C	4.2315e-05	-0.0720381	1.2197e-06	NA	NA	2	27693485	CAD	0
2:27693485:C:T	GTEx/v8	Whole_Blood	ENSG00000115216	C	8.62112e-11	-0.120328	1.92769e-13	NA	NA	2	27693485	NRBP1	0
2:27693485:C:T	GTEx/v8	Whole_Blood	ENSG00000115241	C	2.87059e-05	-0.0615352	0.0045899	NA	NA	2	27693485	PPM1G	0
2:27693485:C:T	GTEx/v8	Whole_Blood	ENSG00000138074	C	4.59693e-07	-0.103819	1.64643e-12	NA	NA	2	27693485	SLC5A6	0
2:27693485:C:T	GTEx/v8	Whole_Blood	ENSG00000157992	C	9.76609e-15	0.280108	1.50191e-10	NA	NA	2	27693485	KRTCAP3	0
2:27696207:A:C	GTEx/v8	Whole_Blood	ENSG00000084774	C	2.49475e-05	-0.0742893	1.2197e-06	NA	NA	2	27696207	CAD	0
2:27696207:A:C	GTEx/v8	Whole_Blood	ENSG00000115216	C	5.14775e-10	-0.115642	1.92769e-13	NA	NA	2	27696207	NRBP1	0
2:27696207:A:C	GTEx/v8	Whole_Blood	ENSG00000115241	C	2.72101e-05	-0.0618415	0.0045899	NA	NA	2	27696207	PPM1G	0
2:27696207:A:C	GTEx/v8	Whole_Blood	ENSG00000138074	C	3.51693e-07	-0.105068	1.64643e-12	NA	NA	2	27696207	SLC5A6	0
2:27696207:A:C	GTEx/v8	Whole_Blood	ENSG00000157992	C	6.72492e-15	0.282329	1.50191e-10	NA	NA	2	27696207	KRTCAP3	0
2:27696737:C:T	GTEx/v8	Whole_Blood	ENSG00000084774	T	3.08656e-05	-0.073178	1.2197e-06	NA	NA	2	27696737	CAD	0
2:27696737:C:T	GTEx/v8	Whole_Blood	ENSG00000115216	T	8.84017e-10	-0.113678	1.92769e-13	NA	NA	2	27696737	NRBP1	0
2:27696737:C:T	GTEx/v8	Whole_Blood	ENSG00000115241	T	2.99163e-05	-0.0613003	0.0045899	NA	NA	2	27696737	PPM1G	0
2:27696737:C:T	GTEx/v8	Whole_Blood	ENSG00000138074	T	3.27232e-07	-0.104953	1.64643e-12	NA	NA	2	27696737	SLC5A6	0
2:27696737:C:T	GTEx/v8	Whole_Blood	ENSG00000157992	T	1.84509e-14	0.276864	1.50191e-10	NA	NA	2	27696737	KRTCAP3	0
2:27697953:C:CAGA	GTEx/v8	Whole_Blood	ENSG00000084774	CAGA	4.01514e-05	-0.0722073	1.2197e-06	NA	NA	2	27697953	CAD	1
2:27697953:C:CAGA	GTEx/v8	Whole_Blood	ENSG00000115216	CAGA	1.30191e-10	-0.119142	1.92769e-13	NA	NA	2	27697953	NRBP1	1
2:27697953:C:CAGA	GTEx/v8	Whole_Blood	ENSG00000115241	CAGA	1.87776e-05	-0.062882	0.0045899	NA	NA	2	27697953	PPM1G	1
2:27697953:C:CAGA	GTEx/v8	Whole_Blood	ENSG00000138074	CAGA	3.71314e-07	-0.104579	1.64643e-12	NA	NA	2	27697953	SLC5A6	1
2:27697953:C:CAGA	GTEx/v8	Whole_Blood	ENSG00000157992	CAGA	1.74344e-14	0.277401	1.50191e-10	NA	NA	2	27697953	KRTCAP3	1
2:27698343:C:G	GTEx/v8	Whole_Blood	ENSG00000084774	G	4.2315e-05	-0.0720381	1.2197e-06	NA	NA	2	27698343	CAD	0
2:27698343:C:G	GTEx/v8	Whole_Blood	ENSG00000115216	G	8.62112e-11	-0.120328	1.92769e-13	NA	NA	2	27698343	NRBP1	0
2:27698343:C:G	GTEx/v8	Whole_Blood	ENSG00000115241	G	2.87059e-05	-0.0615352	0.0045899	NA	NA	2	27698343	PPM1G	0
2:27698343:C:G	GTEx/v8	Whole_Blood	ENSG00000138074	G	4.59693e-07	-0.103819	1.64643e-12	NA	NA	2	27698343	SLC5A6	0
2:27698343:C:G	GTEx/v8	Whole_Blood	ENSG00000157992	G	9.76609e-15	0.280108	1.50191e-10	NA	NA	2	27698343	KRTCAP3	0
2:27702026:A:C	GTEx/v8	Whole_Blood	ENSG00000084774	C	7.99185e-05	-0.0688438	1.2197e-06	NA	NA	2	27702026	CAD	0
2:27702026:A:C	GTEx/v8	Whole_Blood	ENSG00000115216	C	1.84146e-10	-0.117251	1.92769e-13	NA	NA	2	27702026	NRBP1	0
2:27702026:A:C	GTEx/v8	Whole_Blood	ENSG00000115241	C	6.32504e-05	-0.0583748	0.0045899	NA	NA	2	27702026	PPM1G	0
2:27702026:A:C	GTEx/v8	Whole_Blood	ENSG00000138074	C	1.19213e-06	-0.0992218	1.64643e-12	NA	NA	2	27702026	SLC5A6	0
2:27702026:A:C	GTEx/v8	Whole_Blood	ENSG00000157992	C	4.33966e-14	0.271159	1.50191e-10	NA	NA	2	27702026	KRTCAP3	0
2:27710421:C:T	GTEx/v8	Whole_Blood	ENSG00000138080	T	8.83534e-05	0.290685	0.000214913	NA	NA	2	27710421	EMILIN1	0
2:27711254:C:CA	GTEx/v8	Whole_Blood	ENSG00000084774	CA	2.95026e-05	-0.0727452	1.2197e-06	NA	NA	2	27711254	CAD	0
2:27711254:C:CA	GTEx/v8	Whole_Blood	ENSG00000115216	CA	1.26426e-07	-0.0975752	1.92769e-13	NA	NA	2	27711254	NRBP1	0
2:27711254:C:CA	GTEx/v8	Whole_Blood	ENSG00000115241	CA	2.12346e-05	-0.0619002	0.0045899	NA	NA	2	27711254	PPM1G	0
2:27711254:C:CA	GTEx/v8	Whole_Blood	ENSG00000138074	CA	2.95792e-06	-0.095415	1.64643e-12	NA	NA	2	27711254	SLC5A6	0
2:27711254:C:CA	GTEx/v8	Whole_Blood	ENSG00000157992	CA	6.19216e-12	0.247555	1.50191e-10	NA	NA	2	27711254	KRTCAP3	0
2:27711257:G:GACT	GTEx/v8	Whole_Blood	ENSG00000084774	GACT	2.95026e-05	-0.0727452	1.2197e-06	NA	NA	2	27711257	CAD	0
2:27711257:G:GACT	GTEx/v8	Whole_Blood	ENSG00000115216	GACT	1.26426e-07	-0.0975752	1.92769e-13	NA	NA	2	27711257	NRBP1	0
2:27711257:G:GACT	GTEx/v8	Whole_Blood	ENSG00000115241	GACT	2.12346e-05	-0.0619002	0.0045899	NA	NA	2	27711257	PPM1G	0
2:27711257:G:GACT	GTEx/v8	Whole_Blood	ENSG00000138074	GACT	2.95792e-06	-0.095415	1.64643e-12	NA	NA	2	27711257	SLC5A6	0
2:27711257:G:GACT	GTEx/v8	Whole_Blood	ENSG00000157992	GACT	6.19216e-12	0.247555	1.50191e-10	NA	NA	2	27711257	KRTCAP3	0
2:27711893:A:G	GTEx/v8	Whole_Blood	ENSG00000115216	G	8.98916e-17	-0.153595	1.92769e-13	NA	NA	2	27711893	NRBP1	0
2:27711893:A:G	GTEx/v8	Whole_Blood	ENSG00000138074	G	0.000116593	-0.0802444	1.64643e-12	NA	NA	2	27711893	SLC5A6	0
2:27711893:A:G	GTEx/v8	Whole_Blood	ENSG00000138085	G	2.10072e-05	0.0640602	1.12795e-16	NA	NA	2	27711893	ATRAID	0
2:27711893:A:G	GTEx/v8	Whole_Blood	ENSG00000157992	G	6.03133e-08	0.199898	1.50191e-10	NA	NA	2	27711893	KRTCAP3	0
2:27713634:A:G	GTEx/v8	Whole_Blood	ENSG00000084774	A	9.25951e-06	-0.0774925	1.2197e-06	NA	NA	2	27713634	CAD	0
2:27713634:A:G	GTEx/v8	Whole_Blood	ENSG00000115216	A	7.31116e-08	-0.0998193	1.92769e-13	NA	NA	2	27713634	NRBP1	0
2:27713634:A:G	GTEx/v8	Whole_Blood	ENSG00000115241	A	1.0464e-05	-0.0644254	0.0045899	NA	NA	2	27713634	PPM1G	0
2:27713634:A:G	GTEx/v8	Whole_Blood	ENSG00000138074	A	5.76344e-07	-0.102386	1.64643e-12	NA	NA	2	27713634	SLC5A6	0
2:27713634:A:G	GTEx/v8	Whole_Blood	ENSG00000157992	A	2.24982e-12	0.253643	1.50191e-10	NA	NA	2	27713634	KRTCAP3	0
2:27714511:A:C	GTEx/v8	Whole_Blood	ENSG00000084774	C	2.70792e-05	-0.0737582	1.2197e-06	NA	NA	2	27714511	CAD	0
2:27714511:A:C	GTEx/v8	Whole_Blood	ENSG00000115216	C	1.31164e-10	-0.119104	1.92769e-13	NA	NA	2	27714511	NRBP1	0
2:27714511:A:C	GTEx/v8	Whole_Blood	ENSG00000115241	C	2.9571e-05	-0.061393	0.0045899	NA	NA	2	27714511	PPM1G	0
2:27714511:A:C	GTEx/v8	Whole_Blood	ENSG00000138074	C	1.49384e-07	-0.107986	1.64643e-12	NA	NA	2	27714511	SLC5A6	0
2:27714511:A:C	GTEx/v8	Whole_Blood	ENSG00000157992	C	1.14257e-14	0.279219	1.50191e-10	NA	NA	2	27714511	KRTCAP3	0
2:27714517:A:T	GTEx/v8	Whole_Blood	ENSG00000084774	T	2.70792e-05	-0.0737582	1.2197e-06	NA	NA	2	27714517	CAD	0
2:27714517:A:T	GTEx/v8	Whole_Blood	ENSG00000115216	T	1.31164e-10	-0.119104	1.92769e-13	NA	NA	2	27714517	NRBP1	0
2:27714517:A:T	GTEx/v8	Whole_Blood	ENSG00000115241	T	2.9571e-05	-0.061393	0.0045899	NA	NA	2	27714517	PPM1G	0
2:27714517:A:T	GTEx/v8	Whole_Blood	ENSG00000138074	T	1.49384e-07	-0.107986	1.64643e-12	NA	NA	2	27714517	SLC5A6	0
2:27714517:A:T	GTEx/v8	Whole_Blood	ENSG00000157992	T	1.14257e-14	0.279219	1.50191e-10	NA	NA	2	27714517	KRTCAP3	0
2:27714526:C:T	GTEx/v8	Whole_Blood	ENSG00000084774	C	2.32831e-06	-0.083003	1.2197e-06	NA	NA	2	27714526	CAD	0
2:27714526:C:T	GTEx/v8	Whole_Blood	ENSG00000115216	C	1.52537e-07	-0.0980472	1.92769e-13	NA	NA	2	27714526	NRBP1	0
2:27714526:C:T	GTEx/v8	Whole_Blood	ENSG00000115241	C	3.16428e-05	-0.0612902	0.0045899	NA	NA	2	27714526	PPM1G	0
2:27714526:C:T	GTEx/v8	Whole_Blood	ENSG00000138074	C	4.72862e-08	-0.112378	1.64643e-12	NA	NA	2	27714526	SLC5A6	0
2:27714526:C:T	GTEx/v8	Whole_Blood	ENSG00000157992	C	4.2799e-12	0.252184	1.50191e-10	NA	NA	2	27714526	KRTCAP3	0
2:27715207:A:T	GTEx/v8	Whole_Blood	ENSG00000084774	A	9.25951e-06	-0.0774925	1.2197e-06	NA	NA	2	27715207	CAD	1
2:27715207:A:T	GTEx/v8	Whole_Blood	ENSG00000115216	A	7.31116e-08	-0.0998193	1.92769e-13	NA	NA	2	27715207	NRBP1	1
2:27715207:A:T	GTEx/v8	Whole_Blood	ENSG00000115241	A	1.0464e-05	-0.0644254	0.0045899	NA	NA	2	27715207	PPM1G	1
2:27715207:A:T	GTEx/v8	Whole_Blood	ENSG00000138074	A	5.76344e-07	-0.102386	1.64643e-12	NA	NA	2	27715207	SLC5A6	1
2:27715207:A:T	GTEx/v8	Whole_Blood	ENSG00000157992	A	2.24982e-12	0.253643	1.50191e-10	NA	NA	2	27715207	KRTCAP3	1
2:27715416:C:T	GTEx/v8	Whole_Blood	ENSG00000084774	T	2.32831e-06	-0.083003	1.2197e-06	NA	NA	2	27715416	CAD	0
2:27715416:C:T	GTEx/v8	Whole_Blood	ENSG00000115216	T	1.52537e-07	-0.0980472	1.92769e-13	NA	NA	2	27715416	NRBP1	0
2:27715416:C:T	GTEx/v8	Whole_Blood	ENSG00000115241	T	3.16428e-05	-0.0612902	0.0045899	NA	NA	2	27715416	PPM1G	0
2:27715416:C:T	GTEx/v8	Whole_Blood	ENSG00000138074	T	4.72862e-08	-0.112378	1.64643e-12	NA	NA	2	27715416	SLC5A6	0
2:27715416:C:T	GTEx/v8	Whole_Blood	ENSG00000157992	T	4.2799e-12	0.252184	1.50191e-10	NA	NA	2	27715416	KRTCAP3	0
2:27716004:C:T	GTEx/v8	Whole_Blood	ENSG00000084774	C	2.48438e-05	-0.0738849	1.2197e-06	NA	NA	2	27716004	CAD	0
2:27716004:C:T	GTEx/v8	Whole_Blood	ENSG00000115216	C	1.56535e-10	-0.118284	1.92769e-13	NA	NA	2	27716004	NRBP1	0
2:27716004:C:T	GTEx/v8	Whole_Blood	ENSG00000115241	C	3.33402e-05	-0.0608229	0.0045899	NA	NA	2	27716004	PPM1G	0
2:27716004:C:T	GTEx/v8	Whole_Blood	ENSG00000138074	C	1.85401e-07	-0.10688	1.64643e-12	NA	NA	2	27716004	SLC5A6	0
2:27716004:C:T	GTEx/v8	Whole_Blood	ENSG00000157992	C	2.45155e-14	0.275066	1.50191e-10	NA	NA	2	27716004	KRTCAP3	0
2:27716494:A:G	GTEx/v8	Whole_Blood	ENSG00000084774	A	3.14848e-05	-0.0728094	1.2197e-06	NA	NA	2	27716494	CAD	0
2:27716494:A:G	GTEx/v8	Whole_Blood	ENSG00000115216	A	4.19664e-10	-0.115327	1.92769e-13	NA	NA	2	27716494	NRBP1	0
2:27716494:A:G	GTEx/v8	Whole_Blood	ENSG00000115241	A	3.86956e-05	-0.0602066	0.0045899	NA	NA	2	27716494	PPM1G	0
2:27716494:A:G	GTEx/v8	Whole_Blood	ENSG00000138074	A	1.68316e-07	-0.107022	1.64643e-12	NA	NA	2	27716494	SLC5A6	0
2:27716494:A:G	GTEx/v8	Whole_Blood	ENSG00000157992	A	4.92781e-14	0.271403	1.50191e-10	NA	NA	2	27716494	KRTCAP3	0
2:27718812:C:CAATGTTG	GTEx/v8	Whole_Blood	ENSG00000084774	CAATGTTG	5.75229e-05	-0.0703008	1.2197e-06	NA	NA	2	27718812	CAD	0
2:27718812:C:CAATGTTG	GTEx/v8	Whole_Blood	ENSG00000115216	CAATGTTG	3.0252e-10	-0.116075	1.92769e-13	NA	NA	2	27718812	NRBP1	0
2:27718812:C:CAATGTTG	GTEx/v8	Whole_Blood	ENSG00000115241	CAATGTTG	4.14382e-05	-0.0598946	0.0045899	NA	NA	2	27718812	PPM1G	0
2:27718812:C:CAATGTTG	GTEx/v8	Whole_Blood	ENSG00000138074	CAATGTTG	2.97102e-07	-0.104754	1.64643e-12	NA	NA	2	27718812	SLC5A6	0
2:27718812:C:CAATGTTG	GTEx/v8	Whole_Blood	ENSG00000157992	CAATGTTG	7.59817e-14	0.269077	1.50191e-10	NA	NA	2	27718812	KRTCAP3	0
2:27721971:C:T	GTEx/v8	Whole_Blood	ENSG00000084774	C	2.63518e-05	-0.0738471	1.2197e-06	NA	NA	2	27721971	CAD	0
2:27721971:C:T	GTEx/v8	Whole_Blood	ENSG00000115216	C	1.14657e-10	-0.119441	1.92769e-13	NA	NA	2	27721971	NRBP1	0
2:27721971:C:T	GTEx/v8	Whole_Blood	ENSG00000115241	C	2.42462e-05	-0.062029	0.0045899	NA	NA	2	27721971	PPM1G	0
2:27721971:C:T	GTEx/v8	Whole_Blood	ENSG00000138074	C	1.21427e-07	-0.108724	1.64643e-12	NA	NA	2	27721971	SLC5A6	0
2:27721971:C:T	GTEx/v8	Whole_Blood	ENSG00000157992	C	1.71504e-14	0.277366	1.50191e-10	NA	NA	2	27721971	KRTCAP3	0
2:27722416:A:G	GTEx/v8	Whole_Blood	ENSG00000084774	A	3.76341e-05	-0.0726995	1.2197e-06	NA	NA	2	27722416	CAD	0
2:27722416:A:G	GTEx/v8	Whole_Blood	ENSG00000115216	A	4.57499e-09	-0.10933	1.92769e-13	NA	NA	2	27722416	NRBP1	0
2:27722416:A:G	GTEx/v8	Whole_Blood	ENSG00000115241	A	9.16141e-06	-0.0653637	0.0045899	NA	NA	2	27722416	PPM1G	0
2:27722416:A:G	GTEx/v8	Whole_Blood	ENSG00000138074	A	1.0296e-07	-0.109722	1.64643e-12	NA	NA	2	27722416	SLC5A6	0
2:27722416:A:G	GTEx/v8	Whole_Blood	ENSG00000157992	A	2.3827e-13	0.266411	1.50191e-10	NA	NA	2	27722416	KRTCAP3	0
2:27725572:A:C	GTEx/v8	Whole_Blood	ENSG00000084774	A	4.1594e-05	-0.0721732	1.2197e-06	NA	NA	2	27725572	CAD	0
2:27725572:A:C	GTEx/v8	Whole_Blood	ENSG00000115216	A	2.756e-09	-0.110653	1.92769e-13	NA	NA	2	27725572	NRBP1	0
2:27725572:A:C	GTEx/v8	Whole_Blood	ENSG00000115241	A	7.05513e-06	-0.0660604	0.0045899	NA	NA	2	27725572	PPM1G	0
2:27725572:A:C	GTEx/v8	Whole_Blood	ENSG00000138074	A	2.45556e-07	-0.106306	1.64643e-12	NA	NA	2	27725572	SLC5A6	0
2:27725572:A:C	GTEx/v8	Whole_Blood	ENSG00000157992	A	4.8143e-14	0.273278	1.50191e-10	NA	NA	2	27725572	KRTCAP3	0
2:27725761:C:T	GTEx/v8	Whole_Blood	ENSG00000084774	T	2.38866e-05	-0.0739307	1.2197e-06	NA	NA	2	27725761	CAD	0
2:27725761:C:T	GTEx/v8	Whole_Blood	ENSG00000115216	T	1.71739e-08	-0.104468	1.92769e-13	NA	NA	2	27725761	NRBP1	0
2:27725761:C:T	GTEx/v8	Whole_Blood	ENSG00000115241	T	6.72284e-06	-0.0658171	0.0045899	NA	NA	2	27725761	PPM1G	0
2:27725761:C:T	GTEx/v8	Whole_Blood	ENSG00000138074	T	2.5489e-07	-0.105537	1.64643e-12	NA	NA	2	27725761	SLC5A6	0
2:27725761:C:T	GTEx/v8	Whole_Blood	ENSG00000157992	T	2.28361e-13	0.264576	1.50191e-10	NA	NA	2	27725761	KRTCAP3	0
2:27727314:C:T	GTEx/v8	Whole_Blood	ENSG00000084774	T	2.44182e-05	-0.07405	1.2197e-06	NA	NA	2	27727314	CAD	0
2:27727314:C:T	GTEx/v8	Whole_Blood	ENSG00000115216	T	3.55319e-09	-0.109552	1.92769e-13	NA	NA	2	27727314	NRBP1	0
2:27727314:C:T	GTEx/v8	Whole_Blood	ENSG00000115241	T	4.81023e-06	-0.0670171	0.0045899	NA	NA	2	27727314	PPM1G	0
2:27727314:C:T	GTEx/v8	Whole_Blood	ENSG00000138074	T	7.59283e-07	-0.101637	1.64643e-12	NA	NA	2	27727314	SLC5A6	0
2:27727314:C:T	GTEx/v8	Whole_Blood	ENSG00000157992	T	1.40073e-13	0.267564	1.50191e-10	NA	NA	2	27727314	KRTCAP3	0
2:27728777:C:G	GTEx/v8	Whole_Blood	ENSG00000084774	G	2.9711e-06	-0.0826748	1.2197e-06	NA	NA	2	27728777	CAD	0
2:27728777:C:G	GTEx/v8	Whole_Blood	ENSG00000115216	G	1.35332e-07	-0.0990855	1.92769e-13	NA	NA	2	27728777	NRBP1	0
2:27728777:C:G	GTEx/v8	Whole_Blood	ENSG00000115241	G	4.42869e-05	-0.0605551	0.0045899	NA	NA	2	27728777	PPM1G	0
2:27728777:C:G	GTEx/v8	Whole_Blood	ENSG00000138074	G	1.08568e-07	-0.110083	1.64643e-12	NA	NA	2	27728777	SLC5A6	0
2:27728777:C:G	GTEx/v8	Whole_Blood	ENSG00000157992	G	3.36166e-12	0.255014	1.50191e-10	NA	NA	2	27728777	KRTCAP3	0
2:27729480:A:G	GTEx/v8	Whole_Blood	ENSG00000084774	A	2.9711e-06	-0.0826748	1.2197e-06	NA	NA	2	27729480	CAD	0
2:27729480:A:G	GTEx/v8	Whole_Blood	ENSG00000115216	A	1.35332e-07	-0.0990855	1.92769e-13	NA	NA	2	27729480	NRBP1	0
2:27729480:A:G	GTEx/v8	Whole_Blood	ENSG00000115241	A	4.42869e-05	-0.0605551	0.0045899	NA	NA	2	27729480	PPM1G	0
2:27729480:A:G	GTEx/v8	Whole_Blood	ENSG00000138074	A	1.08568e-07	-0.110083	1.64643e-12	NA	NA	2	27729480	SLC5A6	0
2:27729480:A:G	GTEx/v8	Whole_Blood	ENSG00000157992	A	3.36166e-12	0.255014	1.50191e-10	NA	NA	2	27729480	KRTCAP3	0
2:27730940:C:T	GTEx/v8	Whole_Blood	ENSG00000115216	C	6.4384e-10	-0.114348	1.92769e-13	NA	NA	2	27730940	NRBP1	1
2:27730940:C:T	GTEx/v8	Whole_Blood	ENSG00000157992	C	1.31644e-05	0.159749	1.50191e-10	NA	NA	2	27730940	KRTCAP3	1
2:27733452:A:G	GTEx/v8	Whole_Blood	ENSG00000084774	A	8.3403e-06	-0.0786672	1.2197e-06	NA	NA	2	27733452	CAD	0
2:27733452:A:G	GTEx/v8	Whole_Blood	ENSG00000115216	A	6.18923e-08	-0.101376	1.92769e-13	NA	NA	2	27733452	NRBP1	0
2:27733452:A:G	GTEx/v8	Whole_Blood	ENSG00000115241	A	1.05534e-05	-0.0650508	0.0045899	NA	NA	2	27733452	PPM1G	0
2:27733452:A:G	GTEx/v8	Whole_Blood	ENSG00000138074	A	3.61687e-07	-0.105227	1.64643e-12	NA	NA	2	27733452	SLC5A6	0
2:27733452:A:G	GTEx/v8	Whole_Blood	ENSG00000157992	A	1.77573e-12	0.257366	1.50191e-10	NA	NA	2	27733452	KRTCAP3	0
2:27734972:A:G	GTEx/v8	Whole_Blood	ENSG00000115216	A	4.43813e-05	-0.0742897	1.92769e-13	NA	NA	2	27734972	NRBP1	0
2:27734972:A:G	GTEx/v8	Whole_Blood	ENSG00000157992	A	4.79423e-09	0.207818	1.50191e-10	NA	NA	2	27734972	KRTCAP3	0
2:27735033:A:G	GTEx/v8	Whole_Blood	ENSG00000138080	A	0.000248116	0.264465	0.000214913	NA	NA	2	27735033	EMILIN1	0
2:27737900:A:T	GTEx/v8	Whole_Blood	ENSG00000084774	T	1.01713e-05	-0.0778987	1.2197e-06	NA	NA	2	27737900	CAD	0
2:27737900:A:T	GTEx/v8	Whole_Blood	ENSG00000115216	T	9.89536e-08	-0.0997958	1.92769e-13	NA	NA	2	27737900	NRBP1	0
2:27737900:A:T	GTEx/v8	Whole_Blood	ENSG00000115241	T	1.37165e-05	-0.0641986	0.0045899	NA	NA	2	27737900	PPM1G	0
2:27737900:A:T	GTEx/v8	Whole_Blood	ENSG00000138074	T	3.21284e-07	-0.105645	1.64643e-12	NA	NA	2	27737900	SLC5A6	0
2:27737900:A:T	GTEx/v8	Whole_Blood	ENSG00000157992	T	1.59709e-12	0.257796	1.50191e-10	NA	NA	2	27737900	KRTCAP3	0
2:27738854:C:T	GTEx/v8	Whole_Blood	ENSG00000084774	T	8.3403e-06	-0.0786672	1.2197e-06	NA	NA	2	27738854	CAD	0
2:27738854:C:T	GTEx/v8	Whole_Blood	ENSG00000115216	T	6.18923e-08	-0.101376	1.92769e-13	NA	NA	2	27738854	NRBP1	0
2:27738854:C:T	GTEx/v8	Whole_Blood	ENSG00000115241	T	1.05534e-05	-0.0650508	0.0045899	NA	NA	2	27738854	PPM1G	0
2:27738854:C:T	GTEx/v8	Whole_Blood	ENSG00000138074	T	3.61687e-07	-0.105227	1.64643e-12	NA	NA	2	27738854	SLC5A6	0
2:27738854:C:T	GTEx/v8	Whole_Blood	ENSG00000157992	T	1.77573e-12	0.257366	1.50191e-10	NA	NA	2	27738854	KRTCAP3	0
2:27739306:C:T	GTEx/v8	Whole_Blood	ENSG00000115216	T	0.000138779	-0.118575	1.92769e-13	NA	NA	2	27739306	NRBP1	0
2:27739306:C:T	GTEx/v8	Whole_Blood	ENSG00000138074	T	3.56056e-09	-0.20089	1.64643e-12	NA	NA	2	27739306	SLC5A6	0
2:27739306:C:T	GTEx/v8	Whole_Blood	ENSG00000138085	T	3.81328e-07	0.125594	1.12795e-16	NA	NA	2	27739306	ATRAID	0
2:27740404:C:G	GTEx/v8	Whole_Blood	ENSG00000084774	G	3.6667e-06	-0.0817787	1.2197e-06	NA	NA	2	27740404	CAD	0
2:27740404:C:G	GTEx/v8	Whole_Blood	ENSG00000115216	G	1.31872e-07	-0.0990005	1.92769e-13	NA	NA	2	27740404	NRBP1	0
2:27740404:C:G	GTEx/v8	Whole_Blood	ENSG00000115241	G	3.35345e-05	-0.0613858	0.0045899	NA	NA	2	27740404	PPM1G	0
2:27740404:C:G	GTEx/v8	Whole_Blood	ENSG00000138074	G	2.19533e-07	-0.107267	1.64643e-12	NA	NA	2	27740404	SLC5A6	0
2:27740404:C:G	GTEx/v8	Whole_Blood	ENSG00000157992	G	1.60113e-12	0.25821	1.50191e-10	NA	NA	2	27740404	KRTCAP3	0
2:27741072:C:G	GTEx/v8	Whole_Blood	ENSG00000115216	G	3.4072e-05	-0.0749093	1.92769e-13	NA	NA	2	27741072	NRBP1	0
2:27741072:C:G	GTEx/v8	Whole_Blood	ENSG00000157992	G	1.19397e-07	0.187247	1.50191e-10	NA	NA	2	27741072	KRTCAP3	0
2:27741105:A:G	GTEx/v8	Whole_Blood	ENSG00000115216	G	4.84691e-05	-0.0743669	1.92769e-13	NA	NA	2	27741105	NRBP1	0
2:27741105:A:G	GTEx/v8	Whole_Blood	ENSG00000157992	G	7.55636e-10	0.219451	1.50191e-10	NA	NA	2	27741105	KRTCAP3	0
2:27741237:C:T	GTEx/v8	Whole_Blood	ENSG00000115216	C	1.20605e-08	-0.105106	1.92769e-13	NA	NA	2	27741237	NRBP1	0
2:27741237:C:T	GTEx/v8	Whole_Blood	ENSG00000157992	C	1.5449e-06	0.174874	1.50191e-10	NA	NA	2	27741237	KRTCAP3	0
2:27742603:C:T	GTEx/v8	Whole_Blood	ENSG00000115216	C	1.11571e-08	-0.105541	1.92769e-13	NA	NA	2	27742603	NRBP1	0
2:27742603:C:T	GTEx/v8	Whole_Blood	ENSG00000157992	C	3.95496e-07	0.18469	1.50191e-10	NA	NA	2	27742603	KRTCAP3	0
2:27743423:A:G	GTEx/v8	Whole_Blood	ENSG00000084774	A	3.54343e-05	-0.0730111	1.2197e-06	NA	NA	2	27743423	CAD	0
2:27743423:A:G	GTEx/v8	Whole_Blood	ENSG00000115216	A	2.02971e-09	-0.111855	1.92769e-13	NA	NA	2	27743423	NRBP1	0
2:27743423:A:G	GTEx/v8	Whole_Blood	ENSG00000115241	A	9.31266e-05	-0.0577417	0.0045899	NA	NA	2	27743423	PPM1G	0
2:27743423:A:G	GTEx/v8	Whole_Blood	ENSG00000138074	A	3.72345e-07	-0.105007	1.64643e-12	NA	NA	2	27743423	SLC5A6	0
2:27743423:A:G	GTEx/v8	Whole_Blood	ENSG00000157992	A	8.96871e-11	0.237151	1.50191e-10	NA	NA	2	27743423	KRTCAP3	0
2:27743630:C:T	GTEx/v8	Whole_Blood	ENSG00000084774	T	3.54343e-05	-0.0730111	1.2197e-06	NA	NA	2	27743630	CAD	0
2:27743630:C:T	GTEx/v8	Whole_Blood	ENSG00000115216	T	2.02971e-09	-0.111855	1.92769e-13	NA	NA	2	27743630	NRBP1	0
2:27743630:C:T	GTEx/v8	Whole_Blood	ENSG00000115241	T	9.31266e-05	-0.0577417	0.0045899	NA	NA	2	27743630	PPM1G	0
2:27743630:C:T	GTEx/v8	Whole_Blood	ENSG00000138074	T	3.72345e-07	-0.105007	1.64643e-12	NA	NA	2	27743630	SLC5A6	0
2:27743630:C:T	GTEx/v8	Whole_Blood	ENSG00000157992	T	8.96871e-11	0.237151	1.50191e-10	NA	NA	2	27743630	KRTCAP3	0
2:27745946:A:G	GTEx/v8	Whole_Blood	ENSG00000084774	G	4.51789e-05	-0.071723	1.2197e-06	NA	NA	2	27745946	CAD	0
2:27745946:A:G	GTEx/v8	Whole_Blood	ENSG00000115216	G	3.06677e-09	-0.110157	1.92769e-13	NA	NA	2	27745946	NRBP1	0
2:27745946:A:G	GTEx/v8	Whole_Blood	ENSG00000115241	G	0.000179153	-0.0551506	0.0045899	NA	NA	2	27745946	PPM1G	0
2:27745946:A:G	GTEx/v8	Whole_Blood	ENSG00000138074	G	2.4498e-07	-0.106142	1.64643e-12	NA	NA	2	27745946	SLC5A6	0
2:27745946:A:G	GTEx/v8	Whole_Blood	ENSG00000157992	G	8.3235e-11	0.236523	1.50191e-10	NA	NA	2	27745946	KRTCAP3	0
2:27746832:A:C	GTEx/v8	Whole_Blood	ENSG00000084774	C	4.51789e-05	-0.071723	1.2197e-06	NA	NA	2	27746832	CAD	0
2:27746832:A:C	GTEx/v8	Whole_Blood	ENSG00000115216	C	3.06677e-09	-0.110157	1.92769e-13	NA	NA	2	27746832	NRBP1	0
2:27746832:A:C	GTEx/v8	Whole_Blood	ENSG00000115241	C	0.000179153	-0.0551506	0.0045899	NA	NA	2	27746832	PPM1G	0
2:27746832:A:C	GTEx/v8	Whole_Blood	ENSG00000138074	C	2.4498e-07	-0.106142	1.64643e-12	NA	NA	2	27746832	SLC5A6	0
2:27746832:A:C	GTEx/v8	Whole_Blood	ENSG00000157992	C	8.3235e-11	0.236523	1.50191e-10	NA	NA	2	27746832	KRTCAP3	0
2:27748597:A:C	GTEx/v8	Whole_Blood	ENSG00000115216	A	0.00012336	-0.0695618	1.92769e-13	NA	NA	2	27748597	NRBP1	0
2:27748597:A:C	GTEx/v8	Whole_Blood	ENSG00000157992	A	5.04187e-09	0.206508	1.50191e-10	NA	NA	2	27748597	KRTCAP3	0
2:27748782:C:G	GTEx/v8	Whole_Blood	ENSG00000115241	C	8.65014e-05	-0.066004	0.0045899	NA	NA	2	27748782	PPM1G	0
2:27748782:C:G	GTEx/v8	Whole_Blood	ENSG00000157992	C	4.10249e-07	0.212227	1.50191e-10	NA	NA	2	27748782	KRTCAP3	0
2:27748904:A:G	GTEx/v8	Whole_Blood	ENSG00000115216	A	0.00012336	-0.0695618	1.92769e-13	NA	NA	2	27748904	NRBP1	0
2:27748904:A:G	GTEx/v8	Whole_Blood	ENSG00000157992	A	5.04187e-09	0.206508	1.50191e-10	NA	NA	2	27748904	KRTCAP3	0
2:27749669:A:G	GTEx/v8	Whole_Blood	ENSG00000084774	A	3.54343e-05	-0.0730111	1.2197e-06	NA	NA	2	27749669	CAD	0
2:27749669:A:G	GTEx/v8	Whole_Blood	ENSG00000115216	A	2.02971e-09	-0.111855	1.92769e-13	NA	NA	2	27749669	NRBP1	0
2:27749669:A:G	GTEx/v8	Whole_Blood	ENSG00000115241	A	9.31266e-05	-0.0577417	0.0045899	NA	NA	2	27749669	PPM1G	0
2:27749669:A:G	GTEx/v8	Whole_Blood	ENSG00000138074	A	3.72345e-07	-0.105007	1.64643e-12	NA	NA	2	27749669	SLC5A6	0
2:27749669:A:G	GTEx/v8	Whole_Blood	ENSG00000157992	A	8.96871e-11	0.237151	1.50191e-10	NA	NA	2	27749669	KRTCAP3	0
2:27750545:A:G	GTEx/v8	Whole_Blood	ENSG00000115216	G	8.06302e-05	-0.0715155	1.92769e-13	NA	NA	2	27750545	NRBP1	0
2:27750545:A:G	GTEx/v8	Whole_Blood	ENSG00000157992	G	6.81431e-10	0.217952	1.50191e-10	NA	NA	2	27750545	KRTCAP3	0
2:27750546:A:T	GTEx/v8	Whole_Blood	ENSG00000115216	A	8.06302e-05	-0.0715155	1.92769e-13	NA	NA	2	27750546	NRBP1	0
2:27750546:A:T	GTEx/v8	Whole_Blood	ENSG00000157992	A	6.81431e-10	0.217952	1.50191e-10	NA	NA	2	27750546	KRTCAP3	0
2:27752463:A:G	GTEx/v8	Whole_Blood	ENSG00000115216	A	4.60875e-08	-0.10039	1.92769e-13	NA	NA	2	27752463	NRBP1	0
2:27752463:A:G	GTEx/v8	Whole_Blood	ENSG00000157992	A	3.66158e-08	0.19875	1.50191e-10	NA	NA	2	27752463	KRTCAP3	0
2:27752477:C:T	GTEx/v8	Whole_Blood	ENSG00000138030	T	0.000130947	0.256753	1.93036e-27	NA	NA	2	27752477	KHK	0
2:27752871:C:T	GTEx/v8	Whole_Blood	ENSG00000115216	T	1.36977e-05	-0.08034	1.92769e-13	NA	NA	2	27752871	NRBP1	0
2:27752871:C:T	GTEx/v8	Whole_Blood	ENSG00000157992	T	5.93541e-08	0.195987	1.50191e-10	NA	NA	2	27752871	KRTCAP3	0
2:27753878:A:C	GTEx/v8	Whole_Blood	ENSG00000115216	C	8.70684e-07	0.103019	1.92769e-13	NA	NA	2	27753878	NRBP1	0
2:27755825:A:G	GTEx/v8	Whole_Blood	ENSG00000115216	A	2.19179e-06	0.095282	1.92769e-13	NA	NA	2	27755825	NRBP1	0
2:27757505:C:CA	GTEx/v8	Whole_Blood	ENSG00000115216	C	2.05093e-06	0.0902682	1.92769e-13	NA	NA	2	27757505	NRBP1	0
2:27757505:C:CA	GTEx/v8	Whole_Blood	ENSG00000157992	C	1.08447e-05	-0.164611	1.50191e-10	NA	NA	2	27757505	KRTCAP3	0
2:27757505:C:CA	GTEx/v8	Whole_Blood	ENSG00000163798	C	2.38612e-10	-0.110688	1.28731e-22	NA	NA	2	27757505	SLC4A1AP	0
2:27761436:A:C	GTEx/v8	Whole_Blood	ENSG00000115216	A	1.43981e-06	0.0968614	1.92769e-13	NA	NA	2	27761436	NRBP1	0
2:27762107:C:G	GTEx/v8	Whole_Blood	ENSG00000115216	G	4.15007e-06	0.0863661	1.92769e-13	NA	NA	2	27762107	NRBP1	0
2:27762107:C:G	GTEx/v8	Whole_Blood	ENSG00000157992	G	1.05644e-06	-0.179775	1.50191e-10	NA	NA	2	27762107	KRTCAP3	0
2:27762107:C:G	GTEx/v8	Whole_Blood	ENSG00000163798	G	4.2947e-09	-0.101446	1.28731e-22	NA	NA	2	27762107	SLC4A1AP	0
2:27764199:C:T	GTEx/v8	Whole_Blood	ENSG00000115216	T	1.43981e-06	0.0968614	1.92769e-13	NA	NA	2	27764199	NRBP1	0
2:27764464:G:GTT	GTEx/v8	Whole_Blood	ENSG00000115216	G	1.93808e-06	0.0891245	1.92769e-13	NA	NA	2	27764464	NRBP1	0
2:27764464:G:GTT	GTEx/v8	Whole_Blood	ENSG00000157992	G	1.85316e-06	-0.175502	1.50191e-10	NA	NA	2	27764464	KRTCAP3	0
2:27764464:G:GTT	GTEx/v8	Whole_Blood	ENSG00000163798	G	2.71521e-09	-0.10258	1.28731e-22	NA	NA	2	27764464	SLC4A1AP	0
2:27765587:C:T	GTEx/v8	Whole_Blood	ENSG00000115216	C	1.43981e-06	0.0968614	1.92769e-13	NA	NA	2	27765587	NRBP1	0
2:27766284:A:G	GTEx/v8	Whole_Blood	ENSG00000115216	A	2.84622e-07	0.105805	1.92769e-13	NA	NA	2	27766284	NRBP1	0
2:27767488:G:GC	GTEx/v8	Whole_Blood	ENSG00000115216	G	1.43981e-06	0.0968614	1.92769e-13	NA	NA	2	27767488	NRBP1	0
2:27776631:A:AT	GTEx/v8	Whole_Blood	ENSG00000115216	A	1.43981e-06	0.0968614	1.92769e-13	NA	NA	2	27776631	NRBP1	0
2:27778167:A:C	GTEx/v8	Whole_Blood	ENSG00000115216	C	5.10697e-07	0.104625	1.92769e-13	NA	NA	2	27778167	NRBP1	0
2:27778560:A:G	GTEx/v8	Whole_Blood	ENSG00000115216	G	1.43981e-06	0.0968614	1.92769e-13	NA	NA	2	27778560	NRBP1	0
2:27778572:A:G	GTEx/v8	Whole_Blood	ENSG00000115216	A	1.43981e-06	0.0968614	1.92769e-13	NA	NA	2	27778572	NRBP1	0
2:27783801:C:T	GTEx/v8	Whole_Blood	ENSG00000115216	C	5.10697e-07	0.104625	1.92769e-13	NA	NA	2	27783801	NRBP1	0
2:27784658:C:T	GTEx/v8	Whole_Blood	ENSG00000115216	T	1.21801e-06	0.0979638	1.92769e-13	NA	NA	2	27784658	NRBP1	0
2:27786188:A:T	GTEx/v8	Whole_Blood	ENSG00000115216	T	1.79422e-06	0.0959764	1.92769e-13	NA	NA	2	27786188	NRBP1	0
2:27791555:C:G	GTEx/v8	Whole_Blood	ENSG00000115216	G	2.84622e-07	0.105805	1.92769e-13	NA	NA	2	27791555	NRBP1	0
2:27793921:G:T	GTEx/v8	Whole_Blood	ENSG00000115216	T	1.52895e-06	0.0965091	1.92769e-13	NA	NA	2	27793921	NRBP1	0
2:27801493:C:T	GTEx/v8	Whole_Blood	ENSG00000115216	C	1.21801e-06	0.0979638	1.92769e-13	NA	NA	2	27801493	NRBP1	1
2:27801759:A:G	GTEx/v8	Whole_Blood	ENSG00000115216	G	2.33039e-07	0.107097	1.92769e-13	NA	NA	2	27801759	NRBP1	1
2:27804432:C:T	GTEx/v8	Whole_Blood	ENSG00000115216	C	2.45238e-06	0.0911995	1.92769e-13	NA	NA	2	27804432	NRBP1	0
2:27804432:C:T	GTEx/v8	Whole_Blood	ENSG00000157992	C	2.68963e-05	-0.160013	1.50191e-10	NA	NA	2	27804432	KRTCAP3	0
2:27804432:C:T	GTEx/v8	Whole_Blood	ENSG00000163798	C	4.32626e-09	-0.104684	1.28731e-22	NA	NA	2	27804432	SLC4A1AP	0
2:27811722:A:G	GTEx/v8	Whole_Blood	ENSG00000115216	G	1.21801e-06	0.0979638	1.92769e-13	NA	NA	2	27811722	NRBP1	0
2:27812252:A:G	GTEx/v8	Whole_Blood	ENSG00000115216	A	1.21801e-06	0.0979638	1.92769e-13	NA	NA	2	27812252	NRBP1	0
2:27817817:A:G	GTEx/v8	Whole_Blood	ENSG00000115216	A	1.21801e-06	0.0979638	1.92769e-13	NA	NA	2	27817817	NRBP1	0
2:27821482:C:T	GTEx/v8	Whole_Blood	ENSG00000115216	T	1.46303e-06	0.0968942	1.92769e-13	NA	NA	2	27821482	NRBP1	0
2:27825715:C:T	GTEx/v8	Whole_Blood	ENSG00000115216	C	4.06324e-07	0.104446	1.92769e-13	NA	NA	2	27825715	NRBP1	0
2:27827092:C:T	GTEx/v8	Whole_Blood	ENSG00000115216	T	4.04548e-07	0.104648	1.92769e-13	NA	NA	2	27827092	NRBP1	0
2:27827326:T:TACAGTCATGTAACC	GTEx/v8	Whole_Blood	ENSG00000115216	T	5.95061e-07	0.10476	1.92769e-13	NA	NA	2	27827326	NRBP1	0
2:27829153:G:GTTTGA	GTEx/v8	Whole_Blood	ENSG00000115216	GTTTGA	5.58048e-06	0.0855902	1.92769e-13	NA	NA	2	27829153	NRBP1	0
2:27829153:G:GTTTGA	GTEx/v8	Whole_Blood	ENSG00000138074	GTTTGA	0.000229452	0.0767888	1.64643e-12	NA	NA	2	27829153	SLC5A6	0
2:27829153:G:GTTTGA	GTEx/v8	Whole_Blood	ENSG00000157992	GTTTGA	1.60434e-06	-0.177539	1.50191e-10	NA	NA	2	27829153	KRTCAP3	0
2:27829153:G:GTTTGA	GTEx/v8	Whole_Blood	ENSG00000163798	GTTTGA	2.55675e-09	-0.103322	1.28731e-22	NA	NA	2	27829153	SLC4A1AP	0
2:27832055:A:G	GTEx/v8	Whole_Blood	ENSG00000115216	G	2.83739e-06	0.0942603	1.92769e-13	NA	NA	2	27832055	NRBP1	0
2:27833502:C:T	GTEx/v8	Whole_Blood	ENSG00000115216	C	6.16714e-06	0.0917474	1.92769e-13	NA	NA	2	27833502	NRBP1	0
2:27833687:C:T	GTEx/v8	Whole_Blood	ENSG00000115216	T	1.15057e-06	0.101821	1.92769e-13	NA	NA	2	27833687	NRBP1	0
2:27834152:C:T	GTEx/v8	Whole_Blood	ENSG00000115216	C	5.85355e-07	0.103225	1.92769e-13	NA	NA	2	27834152	NRBP1	0
2:27836605:C:T	GTEx/v8	Whole_Blood	ENSG00000115216	T	4.83656e-07	0.104489	1.92769e-13	NA	NA	2	27836605	NRBP1	0
2:27839369:C:T	GTEx/v8	Whole_Blood	ENSG00000115216	C	7.88273e-05	0.0785236	1.92769e-13	NA	NA	2	27839369	NRBP1	0
2:27839539:C:T	GTEx/v8	Whole_Blood	ENSG00000115216	C	7.88273e-05	0.0785236	1.92769e-13	NA	NA	2	27839539	NRBP1	0
2:27840640:C:G	GTEx/v8	Whole_Blood	ENSG00000115216	C	1.697e-06	0.0991522	1.92769e-13	NA	NA	2	27840640	NRBP1	0
2:27851918:A:G	GTEx/v8	Whole_Blood	ENSG00000115216	A	1.15114e-06	0.102852	1.92769e-13	NA	NA	2	27851918	NRBP1	1
2:27852117:A:AGGTCTT	GTEx/v8	Whole_Blood	ENSG00000115216	AGGTCTT	6.78853e-07	0.0934913	1.92769e-13	NA	NA	2	27852117	NRBP1	0
2:27852117:A:AGGTCTT	GTEx/v8	Whole_Blood	ENSG00000138074	AGGTCTT	0.000137269	0.0794742	1.64643e-12	NA	NA	2	27852117	SLC5A6	0
2:27852117:A:AGGTCTT	GTEx/v8	Whole_Blood	ENSG00000157992	AGGTCTT	1.54364e-06	-0.177889	1.50191e-10	NA	NA	2	27852117	KRTCAP3	0
2:27852117:A:AGGTCTT	GTEx/v8	Whole_Blood	ENSG00000163798	AGGTCTT	4.48377e-06	-0.0800682	1.28731e-22	NA	NA	2	27852117	SLC4A1AP	0
2:27852118:A:C	GTEx/v8	Whole_Blood	ENSG00000115216	C	6.78853e-07	0.0934913	1.92769e-13	NA	NA	2	27852118	NRBP1	0
2:27852118:A:C	GTEx/v8	Whole_Blood	ENSG00000138074	C	0.000137269	0.0794742	1.64643e-12	NA	NA	2	27852118	SLC5A6	0
2:27852118:A:C	GTEx/v8	Whole_Blood	ENSG00000157992	C	1.54364e-06	-0.177889	1.50191e-10	NA	NA	2	27852118	KRTCAP3	0
2:27852118:A:C	GTEx/v8	Whole_Blood	ENSG00000163798	C	4.48377e-06	-0.0800682	1.28731e-22	NA	NA	2	27852118	SLC4A1AP	0
2:27853245:C:G	GTEx/v8	Whole_Blood	ENSG00000115216	G	1.75798e-06	0.101981	1.92769e-13	NA	NA	2	27853245	NRBP1	0
2:27854524:A:G	GTEx/v8	Whole_Blood	ENSG00000115216	A	1.46269e-06	0.102432	1.92769e-13	NA	NA	2	27854524	NRBP1	0
2:27871566:A:G	GTEx/v8	Whole_Blood	ENSG00000157992	A	0.00012432	0.159026	1.50191e-10	NA	NA	2	27871566	KRTCAP3	0
2:27872312:A:AATAT	GTEx/v8	Whole_Blood	ENSG00000115216	A	1.17277e-05	0.100819	1.92769e-13	NA	NA	2	27872312	NRBP1	0
2:27877674:C:T	GTEx/v8	Whole_Blood	ENSG00000115216	C	3.2976e-06	-0.0892266	1.92769e-13	NA	NA	2	27877674	NRBP1	0
2:27877674:C:T	GTEx/v8	Whole_Blood	ENSG00000115241	C	0.000180618	-0.0565849	0.0045899	NA	NA	2	27877674	PPM1G	0
2:27877674:C:T	GTEx/v8	Whole_Blood	ENSG00000157992	C	6.71615e-08	0.202919	1.50191e-10	NA	NA	2	27877674	KRTCAP3	0
2:27895903:G:GA	GTEx/v8	Whole_Blood	ENSG00000115216	G	0.000201915	-0.0724142	1.92769e-13	NA	NA	2	27895903	NRBP1	1
2:27895903:G:GA	GTEx/v8	Whole_Blood	ENSG00000157992	G	5.49224e-07	0.190902	1.50191e-10	NA	NA	2	27895903	KRTCAP3	1
2:27895903:G:GA	GTEx/v8	Whole_Blood	ENSG00000163798	G	5.94533e-10	0.110576	1.28731e-22	NA	NA	2	27895903	SLC4A1AP	1
2:27901728:C:T	GTEx/v8	Whole_Blood	ENSG00000115216	T	3.46017e-05	0.0953066	1.92769e-13	NA	NA	2	27901728	NRBP1	0
2:27910706:A:C	GTEx/v8	Whole_Blood	ENSG00000115216	C	2.19577e-05	0.0986256	1.92769e-13	NA	NA	2	27910706	NRBP1	0
2:27913188:C:T	GTEx/v8	Whole_Blood	ENSG00000115216	C	3.46017e-05	0.0953066	1.92769e-13	NA	NA	2	27913188	NRBP1	1
2:27928797:C:T	GTEx/v8	Whole_Blood	ENSG00000115216	C	4.28928e-05	0.0941461	1.92769e-13	NA	NA	2	27928797	NRBP1	0
2:27932587:A:G	GTEx/v8	Whole_Blood	ENSG00000115216	G	3.49873e-05	0.0957311	1.92769e-13	NA	NA	2	27932587	NRBP1	0
2:27933642:C:T	GTEx/v8	Whole_Blood	ENSG00000115216	T	4.28928e-05	0.0941461	1.92769e-13	NA	NA	2	27933642	NRBP1	0
2:27934731:A:G	GTEx/v8	Whole_Blood	ENSG00000115216	A	2.74661e-05	0.0974238	1.92769e-13	NA	NA	2	27934731	NRBP1	0
2:27950837:A:G	GTEx/v8	Whole_Blood	ENSG00000115216	A	0.000139903	0.0875306	1.92769e-13	NA	NA	2	27950837	NRBP1	0
2:27961344:C:G	GTEx/v8	Whole_Blood	ENSG00000157992	C	0.00013081	-0.159708	1.50191e-10	NA	NA	2	27961344	KRTCAP3	0
2:27967260:C:G	GTEx/v8	Whole_Blood	ENSG00000115216	C	0.000156989	0.0918102	1.92769e-13	NA	NA	2	27967260	NRBP1	0
2:27987221:C:G	GTEx/v8	Whole_Blood	ENSG00000157992	G	6.0077e-05	-0.188447	1.50191e-10	NA	NA	2	27987221	KRTCAP3	0
2:27988821:A:G	GTEx/v8	Whole_Blood	ENSG00000163798	A	2.69304e-07	0.0980026	1.28731e-22	NA	NA	2	27988821	SLC4A1AP	0
2:28003174:G:T	GTEx/v8	Whole_Blood	ENSG00000157992	T	7.71658e-05	-0.186769	1.50191e-10	NA	NA	2	28003174	KRTCAP3	0
2:28017792:A:G	GTEx/v8	Whole_Blood	ENSG00000163798	G	1.54335e-06	-0.0985137	1.28731e-22	NA	NA	2	28017792	SLC4A1AP	0
2:28018025:A:C	GTEx/v8	Whole_Blood	ENSG00000163798	C	2.97051e-07	-0.106714	1.28731e-22	NA	NA	2	28018025	SLC4A1AP	0
2:28018293:A:G	GTEx/v8	Whole_Blood	ENSG00000163798	G	0.000102186	-0.0828059	1.28731e-22	NA	NA	2	28018293	SLC4A1AP	0
2:28019106:C:T	GTEx/v8	Whole_Blood	ENSG00000163798	T	2.27349e-07	-0.1064	1.28731e-22	NA	NA	2	28019106	SLC4A1AP	1
2:28019175:A:G	GTEx/v8	Whole_Blood	ENSG00000163798	A	1.54335e-06	-0.0985137	1.28731e-22	NA	NA	2	28019175	SLC4A1AP	1
2:28019367:A:G	GTEx/v8	Whole_Blood	ENSG00000163798	A	2.27349e-07	-0.1064	1.28731e-22	NA	NA	2	28019367	SLC4A1AP	0
2:28019856:C:T	GTEx/v8	Whole_Blood	ENSG00000163798	C	2.29057e-07	-0.106379	1.28731e-22	NA	NA	2	28019856	SLC4A1AP	0
2:28020157:C:T	GTEx/v8	Whole_Blood	ENSG00000163798	T	1.10403e-07	-0.108988	1.28731e-22	NA	NA	2	28020157	SLC4A1AP	0
2:28021043:G:T	GTEx/v8	Whole_Blood	ENSG00000163798	T	2.37677e-06	-0.0988367	1.28731e-22	NA	NA	2	28021043	SLC4A1AP	0
2:28021845:C:G	GTEx/v8	Whole_Blood	ENSG00000163798	G	8.39153e-05	-0.0831224	1.28731e-22	NA	NA	2	28021845	SLC4A1AP	0
2:28022675:A:G	GTEx/v8	Whole_Blood	ENSG00000163798	A	1.90974e-07	-0.107084	1.28731e-22	NA	NA	2	28022675	SLC4A1AP	0
2:28023120:C:T	GTEx/v8	Whole_Blood	ENSG00000163798	C	1.90974e-07	-0.107084	1.28731e-22	NA	NA	2	28023120	SLC4A1AP	0
2:28023284:C:T	GTEx/v8	Whole_Blood	ENSG00000163798	T	1.30428e-06	-0.0992479	1.28731e-22	NA	NA	2	28023284	SLC4A1AP	0
2:28024024:G:T	GTEx/v8	Whole_Blood	ENSG00000163798	T	1.90974e-07	-0.107084	1.28731e-22	NA	NA	2	28024024	SLC4A1AP	1
2:28024984:C:T	GTEx/v8	Whole_Blood	ENSG00000163798	C	8.12088e-08	-0.10988	1.28731e-22	NA	NA	2	28024984	SLC4A1AP	0
2:28025061:C:T	GTEx/v8	Whole_Blood	ENSG00000163798	C	7.04744e-08	-0.110382	1.28731e-22	NA	NA	2	28025061	SLC4A1AP	0
2:28025066:A:C	GTEx/v8	Whole_Blood	ENSG00000163798	C	7.04744e-08	-0.110382	1.28731e-22	NA	NA	2	28025066	SLC4A1AP	0
2:28025580:C:G	GTEx/v8	Whole_Blood	ENSG00000163798	C	1.30428e-06	-0.0992479	1.28731e-22	NA	NA	2	28025580	SLC4A1AP	0
2:28028191:C:T	GTEx/v8	Whole_Blood	ENSG00000163798	T	1.94392e-06	-0.0976486	1.28731e-22	NA	NA	2	28028191	SLC4A1AP	0
2:28029649:A:G	GTEx/v8	Whole_Blood	ENSG00000163798	G	1.94392e-06	-0.0976486	1.28731e-22	NA	NA	2	28029649	SLC4A1AP	0
2:28030437:A:G	GTEx/v8	Whole_Blood	ENSG00000163798	G	1.94392e-06	-0.0976486	1.28731e-22	NA	NA	2	28030437	SLC4A1AP	0
2:28033538:A:C	GTEx/v8	Whole_Blood	ENSG00000163798	C	4.20169e-07	-0.104465	1.28731e-22	NA	NA	2	28033538	SLC4A1AP	0
2:28049866:G:GA	GTEx/v8	Whole_Blood	ENSG00000138030	GA	0.00016879	0.151869	1.93036e-27	NA	NA	2	28049866	KHK	0
2:28057129:C:G	GTEx/v8	Whole_Blood	ENSG00000163798	C	8.67183e-06	-0.0909351	1.28731e-22	NA	NA	2	28057129	SLC4A1AP	1
2:28057823:C:T	GTEx/v8	Whole_Blood	ENSG00000163798	C	3.07844e-06	-0.0954719	1.28731e-22	NA	NA	2	28057823	SLC4A1AP	0
2:28058226:C:T	GTEx/v8	Whole_Blood	ENSG00000163798	T	8.67183e-06	-0.0909351	1.28731e-22	NA	NA	2	28058226	SLC4A1AP	0
2:28058433:C:T	GTEx/v8	Whole_Blood	ENSG00000163798	C	7.31595e-06	-0.0916228	1.28731e-22	NA	NA	2	28058433	SLC4A1AP	0
2:28058900:C:G	GTEx/v8	Whole_Blood	ENSG00000163798	G	7.31595e-06	-0.0916228	1.28731e-22	NA	NA	2	28058900	SLC4A1AP	0
2:28059022:C:T	GTEx/v8	Whole_Blood	ENSG00000163798	C	4.94211e-06	-0.0934563	1.28731e-22	NA	NA	2	28059022	SLC4A1AP	0
2:28059911:A:G	GTEx/v8	Whole_Blood	ENSG00000163798	G	8.5594e-06	-0.091307	1.28731e-22	NA	NA	2	28059911	SLC4A1AP	0
2:28059937:A:G	GTEx/v8	Whole_Blood	ENSG00000163798	G	1.18396e-05	-0.0894486	1.28731e-22	NA	NA	2	28059937	SLC4A1AP	0
2:28060831:C:T	GTEx/v8	Whole_Blood	ENSG00000163798	C	8.67183e-06	-0.0909351	1.28731e-22	NA	NA	2	28060831	SLC4A1AP	0
2:28060990:A:C	GTEx/v8	Whole_Blood	ENSG00000163798	C	8.67183e-06	-0.0909351	1.28731e-22	NA	NA	2	28060990	SLC4A1AP	0
2:28062956:A:G	GTEx/v8	Whole_Blood	ENSG00000163798	G	5.29704e-06	-0.0929898	1.28731e-22	NA	NA	2	28062956	SLC4A1AP	0
2:28063994:C:T	GTEx/v8	Whole_Blood	ENSG00000163798	T	7.31595e-06	-0.0916228	1.28731e-22	NA	NA	2	28063994	SLC4A1AP	0
2:28065404:A:G	GTEx/v8	Whole_Blood	ENSG00000163798	G	1.28292e-05	-0.0890196	1.28731e-22	NA	NA	2	28065404	SLC4A1AP	0
2:28066122:C:T	GTEx/v8	Whole_Blood	ENSG00000157992	C	7.74283e-07	-0.230269	1.50191e-10	NA	NA	2	28066122	KRTCAP3	1
2:28069543:A:T	GTEx/v8	Whole_Blood	ENSG00000163798	T	7.31595e-06	-0.0916228	1.28731e-22	NA	NA	2	28069543	SLC4A1AP	1
2:28069713:G:T	GTEx/v8	Whole_Blood	ENSG00000163798	G	3.07844e-06	-0.0954719	1.28731e-22	NA	NA	2	28069713	SLC4A1AP	0
2:28071190:A:G	GTEx/v8	Whole_Blood	ENSG00000163798	G	5.15237e-06	-0.0936415	1.28731e-22	NA	NA	2	28071190	SLC4A1AP	0
2:28072979:C:G	GTEx/v8	Whole_Blood	ENSG00000163798	G	5.15237e-06	-0.0936415	1.28731e-22	NA	NA	2	28072979	SLC4A1AP	0
2:28074824:C:T	GTEx/v8	Whole_Blood	ENSG00000163798	T	7.31595e-06	-0.0916228	1.28731e-22	NA	NA	2	28074824	SLC4A1AP	0
2:28075298:A:G	GTEx/v8	Whole_Blood	ENSG00000163798	G	1.28292e-05	-0.0890196	1.28731e-22	NA	NA	2	28075298	SLC4A1AP	0
2:28078994:A:G	GTEx/v8	Whole_Blood	ENSG00000163798	A	3.4125e-05	-0.0839831	1.28731e-22	NA	NA	2	28078994	SLC4A1AP	0
2:28079344:A:C	GTEx/v8	Whole_Blood	ENSG00000163798	A	3.4125e-05	-0.0839831	1.28731e-22	NA	NA	2	28079344	SLC4A1AP	0
2:28085311:A:G	GTEx/v8	Whole_Blood	ENSG00000163798	A	4.67976e-05	0.0826304	1.28731e-22	NA	NA	2	28085311	SLC4A1AP	0
2:28085544:A:C	GTEx/v8	Whole_Blood	ENSG00000157992	A	1.79359e-06	-0.225951	1.50191e-10	NA	NA	2	28085544	KRTCAP3	0
2:28087918:C:T	GTEx/v8	Whole_Blood	ENSG00000163798	T	5.65763e-05	-0.0815216	1.28731e-22	NA	NA	2	28087918	SLC4A1AP	0
2:28090059:C:T	GTEx/v8	Whole_Blood	ENSG00000163798	C	0.000173821	0.0772269	1.28731e-22	NA	NA	2	28090059	SLC4A1AP	0
2:28090820:C:T	GTEx/v8	Whole_Blood	ENSG00000163798	C	0.000173821	0.0772269	1.28731e-22	NA	NA	2	28090820	SLC4A1AP	0
2:28092922:C:T	GTEx/v8	Whole_Blood	ENSG00000163798	C	4.67976e-05	0.0826304	1.28731e-22	NA	NA	2	28092922	SLC4A1AP	0
2:28096792:A:G	GTEx/v8	Whole_Blood	ENSG00000163798	G	6.97445e-05	0.0807982	1.28731e-22	NA	NA	2	28096792	SLC4A1AP	0
2:28098724:A:G	GTEx/v8	Whole_Blood	ENSG00000163798	A	2.6047e-05	0.0854797	1.28731e-22	NA	NA	2	28098724	SLC4A1AP	0
2:28101938:C:T	GTEx/v8	Whole_Blood	ENSG00000163798	T	5.58043e-05	0.081822	1.28731e-22	NA	NA	2	28101938	SLC4A1AP	0
2:28102998:A:G	GTEx/v8	Whole_Blood	ENSG00000163798	A	6.72747e-05	-0.0807227	1.28731e-22	NA	NA	2	28102998	SLC4A1AP	0
2:28104566:A:G	GTEx/v8	Whole_Blood	ENSG00000163798	A	5.58043e-05	0.081822	1.28731e-22	NA	NA	2	28104566	SLC4A1AP	0
2:28113911:A:G	GTEx/v8	Whole_Blood	ENSG00000157992	G	7.8237e-07	-0.232386	1.50191e-10	NA	NA	2	28113911	KRTCAP3	0
2:28123374:G:T	GTEx/v8	Whole_Blood	ENSG00000163798	G	0.000142647	0.0770741	1.28731e-22	NA	NA	2	28123374	SLC4A1AP	0
2:28123760:A:T	GTEx/v8	Whole_Blood	ENSG00000163798	T	0.000142647	0.0770741	1.28731e-22	NA	NA	2	28123760	SLC4A1AP	0
2:28124171:A:G	GTEx/v8	Whole_Blood	ENSG00000163798	A	5.58043e-05	0.081822	1.28731e-22	NA	NA	2	28124171	SLC4A1AP	1
2:28131243:A:G	GTEx/v8	Whole_Blood	ENSG00000163798	G	8.76733e-05	0.0795324	1.28731e-22	NA	NA	2	28131243	SLC4A1AP	0
2:28134037:A:G	GTEx/v8	Whole_Blood	ENSG00000163798	G	0.000127879	0.0782365	1.28731e-22	NA	NA	2	28134037	SLC4A1AP	0
2:28136351:A:G	GTEx/v8	Whole_Blood	ENSG00000163798	G	6.97445e-05	0.0807982	1.28731e-22	NA	NA	2	28136351	SLC4A1AP	0
2:28159079:A:G	GTEx/v8	Whole_Blood	ENSG00000163798	A	6.97445e-05	0.0807982	1.28731e-22	NA	NA	2	28159079	SLC4A1AP	0
2:28159644:A:G	GTEx/v8	Whole_Blood	ENSG00000163798	G	6.97445e-05	0.0807982	1.28731e-22	NA	NA	2	28159644	SLC4A1AP	0
2:28162109:C:T	GTEx/v8	Whole_Blood	ENSG00000163798	T	6.97445e-05	0.0807982	1.28731e-22	NA	NA	2	28162109	SLC4A1AP	0
2:28162274:C:T	GTEx/v8	Whole_Blood	ENSG00000163798	C	5.58043e-05	0.081822	1.28731e-22	NA	NA	2	28162274	SLC4A1AP	0
2:28162861:C:T	GTEx/v8	Whole_Blood	ENSG00000163798	C	4.25253e-05	0.0834137	1.28731e-22	NA	NA	2	28162861	SLC4A1AP	0
2:28164553:C:T	GTEx/v8	Whole_Blood	ENSG00000163798	T	5.58043e-05	0.081822	1.28731e-22	NA	NA	2	28164553	SLC4A1AP	0
2:28168415:A:G	GTEx/v8	Whole_Blood	ENSG00000163798	G	5.58043e-05	0.081822	1.28731e-22	NA	NA	2	28168415	SLC4A1AP	1
2:28173043:A:T	GTEx/v8	Whole_Blood	ENSG00000163798	A	5.58043e-05	0.081822	1.28731e-22	NA	NA	2	28173043	SLC4A1AP	0
2:28176056:A:T	GTEx/v8	Whole_Blood	ENSG00000163798	T	5.58043e-05	0.081822	1.28731e-22	NA	NA	2	28176056	SLC4A1AP	0
2:28181901:C:G	GTEx/v8	Whole_Blood	ENSG00000163798	C	4.25253e-05	0.0834137	1.28731e-22	NA	NA	2	28181901	SLC4A1AP	0
2:28189081:T:TTTC	GTEx/v8	Whole_Blood	ENSG00000163798	T	5.58043e-05	0.081822	1.28731e-22	NA	NA	2	28189081	SLC4A1AP	0
2:28189280:A:G	GTEx/v8	Whole_Blood	ENSG00000163798	A	5.58043e-05	0.081822	1.28731e-22	NA	NA	2	28189280	SLC4A1AP	0
2:28191629:C:T	GTEx/v8	Whole_Blood	ENSG00000163798	T	0.000198029	0.0759051	1.28731e-22	NA	NA	2	28191629	SLC4A1AP	0
2:28199424:A:G	GTEx/v8	Whole_Blood	ENSG00000163798	A	6.97445e-05	0.0807982	1.28731e-22	NA	NA	2	28199424	SLC4A1AP	0
2:28199736:C:G	GTEx/v8	Whole_Blood	ENSG00000163798	C	5.58043e-05	0.081822	1.28731e-22	NA	NA	2	28199736	SLC4A1AP	0
2:28200152:A:G	GTEx/v8	Whole_Blood	ENSG00000163798	A	5.58043e-05	0.081822	1.28731e-22	NA	NA	2	28200152	SLC4A1AP	0
2:28202936:C:G	GTEx/v8	Whole_Blood	ENSG00000163798	G	6.97445e-05	0.0807982	1.28731e-22	NA	NA	2	28202936	SLC4A1AP	0
2:28208920:A:G	GTEx/v8	Whole_Blood	ENSG00000163798	G	4.25253e-05	0.0834137	1.28731e-22	NA	NA	2	28208920	SLC4A1AP	0
2:28209283:C:T	GTEx/v8	Whole_Blood	ENSG00000163798	T	5.58043e-05	0.081822	1.28731e-22	NA	NA	2	28209283	SLC4A1AP	0
2:28213424:C:T	GTEx/v8	Whole_Blood	ENSG00000163798	T	4.56061e-05	0.0826279	1.28731e-22	NA	NA	2	28213424	SLC4A1AP	0
2:28217327:C:T	GTEx/v8	Whole_Blood	ENSG00000163798	C	4.91222e-05	0.0817042	1.28731e-22	NA	NA	2	28217327	SLC4A1AP	0
2:28219941:A:G	GTEx/v8	Whole_Blood	ENSG00000163798	G	5.58043e-05	0.081822	1.28731e-22	NA	NA	2	28219941	SLC4A1AP	0
2:28232279:A:C	GTEx/v8	Whole_Blood	ENSG00000163798	C	5.58043e-05	0.081822	1.28731e-22	NA	NA	2	28232279	SLC4A1AP	0
2:28235184:A:G	GTEx/v8	Whole_Blood	ENSG00000163798	A	2.6047e-05	0.0854797	1.28731e-22	NA	NA	2	28235184	SLC4A1AP	0
2:28237985:C:T	GTEx/v8	Whole_Blood	ENSG00000163798	T	6.97445e-05	0.0807982	1.28731e-22	NA	NA	2	28237985	SLC4A1AP	0
2:28240219:A:ATGT	GTEx/v8	Whole_Blood	ENSG00000163798	A	3.71845e-05	0.0836382	1.28731e-22	NA	NA	2	28240219	SLC4A1AP	0
2:28242308:A:G	GTEx/v8	Whole_Blood	ENSG00000163798	A	2.6047e-05	0.0854797	1.28731e-22	NA	NA	2	28242308	SLC4A1AP	0
2:28255302:C:T	GTEx/v8	Whole_Blood	ENSG00000163798	T	5.58043e-05	0.081822	1.28731e-22	NA	NA	2	28255302	SLC4A1AP	0
2:28256831:A:G	GTEx/v8	Whole_Blood	ENSG00000163798	G	5.58043e-05	0.081822	1.28731e-22	NA	NA	2	28256831	SLC4A1AP	0
2:28258027:A:G	GTEx/v8	Whole_Blood	ENSG00000163798	A	5.58043e-05	0.081822	1.28731e-22	NA	NA	2	28258027	SLC4A1AP	0
2:28261163:A:C	GTEx/v8	Whole_Blood	ENSG00000163798	A	5.58043e-05	0.081822	1.28731e-22	NA	NA	2	28261163	SLC4A1AP	0
2:28266069:C:T	GTEx/v8	Whole_Blood	ENSG00000163798	T	7.4384e-05	0.0802423	1.28731e-22	NA	NA	2	28266069	SLC4A1AP	0
2:28268467:C:T	GTEx/v8	Whole_Blood	ENSG00000163798	T	5.58043e-05	0.081822	1.28731e-22	NA	NA	2	28268467	SLC4A1AP	1
2:28271435:G:T	GTEx/v8	Whole_Blood	ENSG00000163798	G	5.58043e-05	0.081822	1.28731e-22	NA	NA	2	28271435	SLC4A1AP	0
2:28276643:C:G	GTEx/v8	Whole_Blood	ENSG00000163798	G	5.58043e-05	0.081822	1.28731e-22	NA	NA	2	28276643	SLC4A1AP	1
2:28357551:A:G	GTEx/v8	Whole_Blood	ENSG00000163798	A	0.00020365	0.102414	1.28731e-22	NA	NA	2	28357551	SLC4A1AP	0
2:28359016:C:T	GTEx/v8	Whole_Blood	ENSG00000163798	C	0.00020365	0.102414	1.28731e-22	NA	NA	2	28359016	SLC4A1AP	0
2:28375369:C:T	GTEx/v8	Whole_Blood	ENSG00000163798	T	0.00020365	0.102414	1.28731e-22	NA	NA	2	28375369	SLC4A1AP	0
2:28430544:G:GA	GTEx/v8	Whole_Blood	ENSG00000157992	G	3.45568e-06	0.227426	1.50191e-10	NA	NA	2	28430544	KRTCAP3	0
2:28443050:C:T	GTEx/v8	Whole_Blood	ENSG00000115216	T	1.05336e-05	-0.0870703	1.92769e-13	NA	NA	2	28443050	NRBP1	0
2:28572904:A:ACTTCCTCCTCCT	GTEx/v8	Whole_Blood	ENSG00000157992	A	0.000239642	-0.152398	1.50191e-10	NA	NA	2	28572904	KRTCAP3	0
2:28574955:A:G	GTEx/v8	Whole_Blood	ENSG00000157992	G	0.000165443	0.153301	1.50191e-10	NA	NA	2	28574955	KRTCAP3	0
2:28575690:A:C	GTEx/v8	Whole_Blood	ENSG00000157992	C	9.79533e-05	0.158635	1.50191e-10	NA	NA	2	28575690	KRTCAP3	0
2:28583598:A:G	GTEx/v8	Whole_Blood	ENSG00000115216	G	0.000223289	-0.0762761	1.92769e-13	NA	NA	2	28583598	NRBP1	0
2:28583598:A:G	GTEx/v8	Whole_Blood	ENSG00000157992	G	9.30259e-05	0.158627	1.50191e-10	NA	NA	2	28583598	KRTCAP3	0
2:28588876:G:GTC	GTEx/v8	Whole_Blood	ENSG00000157992	G	0.000143044	0.155895	1.50191e-10	NA	NA	2	28588876	KRTCAP3	0
2:28593446:C:T	GTEx/v8	Whole_Blood	ENSG00000157992	T	0.000158165	0.162623	1.50191e-10	NA	NA	2	28593446	KRTCAP3	0
2:28594035:A:C	GTEx/v8	Whole_Blood	ENSG00000157992	C	9.20887e-05	0.16145	1.50191e-10	NA	NA	2	28594035	KRTCAP3	0
5:53456942:A:G	GTEx/v8	Whole_Blood	ENSG00000164258	A	0.000131806	-0.0864371	0.00757484	NA	NA	5	53456942	NDUFS4	0
5:53503340:C:T	GTEx/v8	Whole_Blood	ENSG00000164258	C	5.21235e-06	-0.105021	0.00757484	NA	NA	5	53503340	NDUFS4	0
6:20540582:A:G	GTEx/v8	Whole_Blood	ENSG00000145996	G	0.000106279	-0.0894488	0.00399535	NA	NA	6	20540582	CDKAL1	0
6:20541519:C:T	GTEx/v8	Whole_Blood	ENSG00000145996	T	1.73953e-05	-0.0973436	0.00399535	NA	NA	6	20541519	CDKAL1	0
6:20562740:C:T	GTEx/v8	Whole_Blood	ENSG00000145996	C	3.69394e-05	-0.0932412	0.00399535	NA	NA	6	20562740	CDKAL1	0
6:20580196:A:C	GTEx/v8	Whole_Blood	ENSG00000145996	A	7.46838e-05	-0.090127	0.00399535	NA	NA	6	20580196	CDKAL1	0
6:20585656:C:T	GTEx/v8	Whole_Blood	ENSG00000145996	T	3.2592e-05	-0.0944794	0.00399535	NA	NA	6	20585656	CDKAL1	0
6:20587377:C:T	GTEx/v8	Whole_Blood	ENSG00000145996	T	2.28663e-05	-0.0961742	0.00399535	NA	NA	6	20587377	CDKAL1	0
6:20593818:A:G	GTEx/v8	Whole_Blood	ENSG00000145996	A	4.59626e-05	-0.0926834	0.00399535	NA	NA	6	20593818	CDKAL1	0
6:20596792:A:G	GTEx/v8	Whole_Blood	ENSG00000145996	A	4.59651e-05	-0.0926085	0.00399535	NA	NA	6	20596792	CDKAL1	0
6:126659043:G:T	GTEx/v8	Whole_Blood	ENSG00000203760	G	5.9085e-05	-0.102728	0.0250035	NA	NA	6	126659043	CENPW	0
6:126660355:T:TAGG	GTEx/v8	Whole_Blood	ENSG00000203760	TAGG	7.36219e-05	-0.101173	0.0250035	NA	NA	6	126660355	CENPW	0
6:126661154:C:T	GTEx/v8	Whole_Blood	ENSG00000203760	C	0.000117314	-0.100952	0.0250035	NA	NA	6	126661154	CENPW	0
6:126661858:C:T	GTEx/v8	Whole_Blood	ENSG00000203760	T	0.000174665	-0.0984058	0.0250035	NA	NA	6	126661858	CENPW	0
6:126664333:C:T	GTEx/v8	Whole_Blood	ENSG00000203760	T	0.000105233	-0.101787	0.0250035	NA	NA	6	126664333	CENPW	0
6:126666416:C:T	GTEx/v8	Whole_Blood	ENSG00000203760	T	0.000118786	-0.101722	0.0250035	NA	NA	6	126666416	CENPW	0
6:126669479:A:C	GTEx/v8	Whole_Blood	ENSG00000203760	A	9.69466e-05	-0.102887	0.0250035	NA	NA	6	126669479	CENPW	0
6:126674354:A:G	GTEx/v8	Whole_Blood	ENSG00000203760	G	0.000158453	-0.0993697	0.0250035	NA	NA	6	126674354	CENPW	0
6:126676704:A:AC	GTEx/v8	Whole_Blood	ENSG00000203760	AC	0.000113641	-0.101152	0.0250035	NA	NA	6	126676704	CENPW	0
6:126679106:A:T	GTEx/v8	Whole_Blood	ENSG00000203760	T	9.12745e-05	-0.102778	0.0250035	NA	NA	6	126679106	CENPW	0
6:126680489:A:G	GTEx/v8	Whole_Blood	ENSG00000203760	A	8.19415e-05	-0.101175	0.0250035	NA	NA	6	126680489	CENPW	0
6:126682068:A:AT	GTEx/v8	Whole_Blood	ENSG00000203760	A	0.000142331	-0.0997771	0.0250035	NA	NA	6	126682068	CENPW	0
6:126685827:C:G	GTEx/v8	Whole_Blood	ENSG00000203760	C	8.19415e-05	-0.101175	0.0250035	NA	NA	6	126685827	CENPW	0
6:126686513:C:G	GTEx/v8	Whole_Blood	ENSG00000203760	G	7.90734e-05	-0.102703	0.0250035	NA	NA	6	126686513	CENPW	0
6:126698719:A:G	GTEx/v8	Whole_Blood	ENSG00000203760	G	0.000110179	-0.1019	0.0250035	NA	NA	6	126698719	CENPW	0
6:126699050:T:TG	GTEx/v8	Whole_Blood	ENSG00000203760	T	9.69466e-05	-0.102887	0.0250035	NA	NA	6	126699050	CENPW	1
6:126701967:C:T	GTEx/v8	Whole_Blood	ENSG00000203760	C	0.000108873	-0.101019	0.0250035	NA	NA	6	126701967	CENPW	0
6:126703390:A:T	GTEx/v8	Whole_Blood	ENSG00000203760	A	0.000165336	-0.097887	0.0250035	NA	NA	6	126703390	CENPW	0
6:126704795:C:T	GTEx/v8	Whole_Blood	ENSG00000203760	T	0.000124518	-0.099717	0.0250035	NA	NA	6	126704795	CENPW	0
6:126707845:C:CT	GTEx/v8	Whole_Blood	ENSG00000203760	C	0.000108495	-0.101479	0.0250035	NA	NA	6	126707845	CENPW	0
6:126712247:C:G	GTEx/v8	Whole_Blood	ENSG00000203760	C	3.74391e-05	-0.109881	0.0250035	NA	NA	6	126712247	CENPW	0
6:126715359:A:AT	GTEx/v8	Whole_Blood	ENSG00000203760	AT	0.000172005	-0.0961895	0.0250035	NA	NA	6	126715359	CENPW	0
6:126726295:C:T	GTEx/v8	Whole_Blood	ENSG00000203760	T	0.000150729	-0.100121	0.0250035	NA	NA	6	126726295	CENPW	0
6:126727908:G:T	GTEx/v8	Whole_Blood	ENSG00000203760	G	0.000162646	-0.0965585	0.0250035	NA	NA	6	126727908	CENPW	0
6:126727950:A:T	GTEx/v8	Whole_Blood	ENSG00000203760	T	0.00020508	-0.0980249	0.0250035	NA	NA	6	126727950	CENPW	0
6:126748493:A:G	GTEx/v8	Whole_Blood	ENSG00000203760	G	0.00022762	-0.0969637	0.0250035	NA	NA	6	126748493	CENPW	0
6:126751921:C:T	GTEx/v8	Whole_Blood	ENSG00000203760	T	0.000187443	-0.0985652	0.0250035	NA	NA	6	126751921	CENPW	1
6:126752798:C:T	GTEx/v8	Whole_Blood	ENSG00000203760	T	0.000187443	-0.0985652	0.0250035	NA	NA	6	126752798	CENPW	1
6:126752874:C:T	GTEx/v8	Whole_Blood	ENSG00000203760	T	0.000187443	-0.0985652	0.0250035	NA	NA	6	126752874	CENPW	0
6:126752884:C:G	GTEx/v8	Whole_Blood	ENSG00000203760	G	0.000187443	-0.0985652	0.0250035	NA	NA	6	126752884	CENPW	0
6:126755055:A:G	GTEx/v8	Whole_Blood	ENSG00000203760	G	0.000254152	-0.0964597	0.0250035	NA	NA	6	126755055	CENPW	0
6:126758540:C:G	GTEx/v8	Whole_Blood	ENSG00000203760	G	0.000246553	-0.096061	0.0250035	NA	NA	6	126758540	CENPW	1
6:126758791:G:T	GTEx/v8	Whole_Blood	ENSG00000203760	T	0.000218726	-0.0970188	0.0250035	NA	NA	6	126758791	CENPW	0
6:126760994:C:T	GTEx/v8	Whole_Blood	ENSG00000203760	C	0.000230637	-0.0945063	0.0250035	NA	NA	6	126760994	CENPW	0
6:126764190:G:T	GTEx/v8	Whole_Blood	ENSG00000203760	G	0.000200144	-0.0976243	0.0250035	NA	NA	6	126764190	CENPW	0
6:126771024:A:T	GTEx/v8	Whole_Blood	ENSG00000203760	A	0.000187443	-0.0985652	0.0250035	NA	NA	6	126771024	CENPW	0
6:126771143:C:T	GTEx/v8	Whole_Blood	ENSG00000203760	T	0.000156387	-0.0968083	0.0250035	NA	NA	6	126771143	CENPW	0
6:126771687:A:G	GTEx/v8	Whole_Blood	ENSG00000203760	A	0.000137234	-0.0977238	0.0250035	NA	NA	6	126771687	CENPW	0
6:126773487:C:T	GTEx/v8	Whole_Blood	ENSG00000203760	T	0.000173234	-0.0992737	0.0250035	NA	NA	6	126773487	CENPW	0
6:126778600:A:G	GTEx/v8	Whole_Blood	ENSG00000203760	A	0.000190897	-0.0987873	0.0250035	NA	NA	6	126778600	CENPW	0
6:126781434:C:T	GTEx/v8	Whole_Blood	ENSG00000203760	T	0.000270417	-0.0967462	0.0250035	NA	NA	6	126781434	CENPW	0
6:126782457:A:G	GTEx/v8	Whole_Blood	ENSG00000203760	A	0.000286799	-0.09335	0.0250035	NA	NA	6	126782457	CENPW	0
6:126838605:A:C	GTEx/v8	Whole_Blood	ENSG00000203760	C	0.000280191	-0.0935329	0.0250035	NA	NA	6	126838605	CENPW	0
6:126851160:C:T	GTEx/v8	Whole_Blood	ENSG00000203760	T	0.00019794	-0.0965445	0.0250035	NA	NA	6	126851160	CENPW	1
7:130350281:C:G	GTEx/v8	Whole_Blood	ENSG00000158525	G	4.49263e-09	-0.518986	6.13669e-104	NA	NA	7	130350281	CPA5	0
7:130359912:G:GAA	GTEx/v8	Whole_Blood	ENSG00000158525	G	1.54673e-08	-0.492357	6.13669e-104	NA	NA	7	130359912	CPA5	0
8:41234467:A:G	GTEx/v8	Whole_Blood	ENSG00000158669	G	0.000104756	-0.142766	1.11319e-12	NA	NA	8	41234467	AGPAT6	0
8:41261444:C:T	GTEx/v8	Whole_Blood	ENSG00000158669	T	6.0035e-06	-0.12767	1.11319e-12	NA	NA	8	41261444	AGPAT6	0
8:41261448:C:T	GTEx/v8	Whole_Blood	ENSG00000158669	T	6.0035e-06	-0.12767	1.11319e-12	NA	NA	8	41261448	AGPAT6	0
8:41261618:C:G	GTEx/v8	Whole_Blood	ENSG00000158669	G	6.0035e-06	-0.12767	1.11319e-12	NA	NA	8	41261618	AGPAT6	0
8:41262248:C:CTCTT	GTEx/v8	Whole_Blood	ENSG00000158669	CTCTT	6.58122e-06	-0.116946	1.11319e-12	NA	NA	8	41262248	AGPAT6	0
8:41262482:C:T	GTEx/v8	Whole_Blood	ENSG00000158669	T	3.24376e-06	-0.1312	1.11319e-12	NA	NA	8	41262482	AGPAT6	0
8:41262675:A:ATTG	GTEx/v8	Whole_Blood	ENSG00000158669	ATTG	3.24376e-06	-0.1312	1.11319e-12	NA	NA	8	41262675	AGPAT6	0
8:41262714:A:G	GTEx/v8	Whole_Blood	ENSG00000158669	G	3.24376e-06	-0.1312	1.11319e-12	NA	NA	8	41262714	AGPAT6	0
8:41262936:G:T	GTEx/v8	Whole_Blood	ENSG00000158669	T	3.24376e-06	-0.1312	1.11319e-12	NA	NA	8	41262936	AGPAT6	0
8:41263098:C:G	GTEx/v8	Whole_Blood	ENSG00000158669	C	3.24376e-06	-0.1312	1.11319e-12	NA	NA	8	41263098	AGPAT6	0
8:41263244:C:CTGGGTATAGGTTAA	GTEx/v8	Whole_Blood	ENSG00000158669	C	3.24376e-06	-0.1312	1.11319e-12	NA	NA	8	41263244	AGPAT6	0
8:41263614:A:G	GTEx/v8	Whole_Blood	ENSG00000158669	A	9.52717e-07	-0.136952	1.11319e-12	NA	NA	8	41263614	AGPAT6	0
8:41263813:A:G	GTEx/v8	Whole_Blood	ENSG00000158669	A	3.24376e-06	-0.1312	1.11319e-12	NA	NA	8	41263813	AGPAT6	0
8:41263831:A:C	GTEx/v8	Whole_Blood	ENSG00000158669	A	3.24376e-06	-0.1312	1.11319e-12	NA	NA	8	41263831	AGPAT6	0
8:41263880:C:T	GTEx/v8	Whole_Blood	ENSG00000158669	C	3.24376e-06	-0.1312	1.11319e-12	NA	NA	8	41263880	AGPAT6	0
8:41264418:A:G	GTEx/v8	Whole_Blood	ENSG00000158669	A	3.24376e-06	-0.1312	1.11319e-12	NA	NA	8	41264418	AGPAT6	0
8:41265886:C:G	GTEx/v8	Whole_Blood	ENSG00000158669	C	3.24376e-06	-0.1312	1.11319e-12	NA	NA	8	41265886	AGPAT6	0
8:41265993:A:G	GTEx/v8	Whole_Blood	ENSG00000158669	G	4.01658e-06	-0.13004	1.11319e-12	NA	NA	8	41265993	AGPAT6	0
8:41266072:A:G	GTEx/v8	Whole_Blood	ENSG00000158669	G	3.24376e-06	-0.1312	1.11319e-12	NA	NA	8	41266072	AGPAT6	0
8:41266481:A:G	GTEx/v8	Whole_Blood	ENSG00000158669	A	3.24376e-06	-0.1312	1.11319e-12	NA	NA	8	41266481	AGPAT6	0
8:41266831:C:T	GTEx/v8	Whole_Blood	ENSG00000158669	C	3.24376e-06	-0.1312	1.11319e-12	NA	NA	8	41266831	AGPAT6	0
8:41266936:C:T	GTEx/v8	Whole_Blood	ENSG00000158669	C	2.07654e-06	-0.129589	1.11319e-12	NA	NA	8	41266936	AGPAT6	0
8:41267192:A:G	GTEx/v8	Whole_Blood	ENSG00000158669	G	3.24376e-06	-0.1312	1.11319e-12	NA	NA	8	41267192	AGPAT6	0
8:41267356:G:GGTTA	GTEx/v8	Whole_Blood	ENSG00000158669	GGTTA	3.50643e-05	0.113897	1.11319e-12	NA	NA	8	41267356	AGPAT6	0
8:41267364:A:AGTTG	GTEx/v8	Whole_Blood	ENSG00000158669	AGTTG	3.24376e-06	-0.1312	1.11319e-12	NA	NA	8	41267364	AGPAT6	0
8:41267624:A:G	GTEx/v8	Whole_Blood	ENSG00000158669	G	3.24376e-06	-0.1312	1.11319e-12	NA	NA	8	41267624	AGPAT6	0
8:41268669:G:T	GTEx/v8	Whole_Blood	ENSG00000158669	T	3.24376e-06	-0.1312	1.11319e-12	NA	NA	8	41268669	AGPAT6	0
8:41268801:C:T	GTEx/v8	Whole_Blood	ENSG00000158669	T	3.24376e-06	-0.1312	1.11319e-12	NA	NA	8	41268801	AGPAT6	0
8:41269122:C:T	GTEx/v8	Whole_Blood	ENSG00000158669	C	2.1957e-05	0.116403	1.11319e-12	NA	NA	8	41269122	AGPAT6	0
8:41269132:C:G	GTEx/v8	Whole_Blood	ENSG00000158669	G	3.24376e-06	-0.1312	1.11319e-12	NA	NA	8	41269132	AGPAT6	0
8:41269370:C:T	GTEx/v8	Whole_Blood	ENSG00000158669	T	3.08795e-06	-0.13161	1.11319e-12	NA	NA	8	41269370	AGPAT6	0
8:41269379:C:T	GTEx/v8	Whole_Blood	ENSG00000158669	T	3.24376e-06	-0.1312	1.11319e-12	NA	NA	8	41269379	AGPAT6	0
8:41270003:C:T	GTEx/v8	Whole_Blood	ENSG00000158669	C	3.24376e-06	-0.1312	1.11319e-12	NA	NA	8	41270003	AGPAT6	0
8:41270698:C:T	GTEx/v8	Whole_Blood	ENSG00000158669	C	3.24376e-06	-0.1312	1.11319e-12	NA	NA	8	41270698	AGPAT6	0
8:41270704:C:CTCT	GTEx/v8	Whole_Blood	ENSG00000158669	CTCT	3.24376e-06	-0.1312	1.11319e-12	NA	NA	8	41270704	AGPAT6	0
8:41270774:A:G	GTEx/v8	Whole_Blood	ENSG00000158669	G	3.24376e-06	-0.1312	1.11319e-12	NA	NA	8	41270774	AGPAT6	0
8:41270904:A:G	GTEx/v8	Whole_Blood	ENSG00000158669	A	3.24376e-06	-0.1312	1.11319e-12	NA	NA	8	41270904	AGPAT6	0
8:41272053:C:T	GTEx/v8	Whole_Blood	ENSG00000158669	C	4.09586e-06	-0.13002	1.11319e-12	NA	NA	8	41272053	AGPAT6	0
8:41272287:A:G	GTEx/v8	Whole_Blood	ENSG00000158669	A	3.24376e-06	-0.1312	1.11319e-12	NA	NA	8	41272287	AGPAT6	0
8:41272607:A:T	GTEx/v8	Whole_Blood	ENSG00000158669	T	2.37865e-06	-0.132141	1.11319e-12	NA	NA	8	41272607	AGPAT6	0
8:41273071:A:G	GTEx/v8	Whole_Blood	ENSG00000158669	G	2.37865e-06	-0.132141	1.11319e-12	NA	NA	8	41273071	AGPAT6	0
8:41273759:A:G	GTEx/v8	Whole_Blood	ENSG00000158669	G	2.76192e-06	-0.132342	1.11319e-12	NA	NA	8	41273759	AGPAT6	0
8:41273998:C:T	GTEx/v8	Whole_Blood	ENSG00000158669	T	5.96617e-06	-0.186306	1.11319e-12	NA	NA	8	41273998	AGPAT6	0
8:41274215:A:G	GTEx/v8	Whole_Blood	ENSG00000158669	G	2.46883e-06	-0.132948	1.11319e-12	NA	NA	8	41274215	AGPAT6	0
8:41275222:C:T	GTEx/v8	Whole_Blood	ENSG00000158669	T	2.46883e-06	-0.132948	1.11319e-12	NA	NA	8	41275222	AGPAT6	0
8:41275971:A:G	GTEx/v8	Whole_Blood	ENSG00000158669	G	2.46883e-06	-0.132948	1.11319e-12	NA	NA	8	41275971	AGPAT6	0
8:41276040:A:T	GTEx/v8	Whole_Blood	ENSG00000158669	T	2.46883e-06	-0.132948	1.11319e-12	NA	NA	8	41276040	AGPAT6	0
8:41276079:A:G	GTEx/v8	Whole_Blood	ENSG00000158669	G	2.46883e-06	-0.132948	1.11319e-12	NA	NA	8	41276079	AGPAT6	0
8:41276263:A:T	GTEx/v8	Whole_Blood	ENSG00000158669	T	4.83085e-07	-0.152739	1.11319e-12	NA	NA	8	41276263	AGPAT6	0
8:41276655:A:T	GTEx/v8	Whole_Blood	ENSG00000158669	T	4.6718e-06	-0.12955	1.11319e-12	NA	NA	8	41276655	AGPAT6	0
8:41276863:A:G	GTEx/v8	Whole_Blood	ENSG00000158669	G	1.75893e-06	-0.130817	1.11319e-12	NA	NA	8	41276863	AGPAT6	0
8:41278147:A:C	GTEx/v8	Whole_Blood	ENSG00000158669	C	2.46883e-06	-0.132948	1.11319e-12	NA	NA	8	41278147	AGPAT6	0
8:41278571:A:G	GTEx/v8	Whole_Blood	ENSG00000158669	A	2.46883e-06	-0.132948	1.11319e-12	NA	NA	8	41278571	AGPAT6	0
8:41278657:A:G	GTEx/v8	Whole_Blood	ENSG00000158669	A	2.46883e-06	-0.132948	1.11319e-12	NA	NA	8	41278657	AGPAT6	0
8:41278854:A:G	GTEx/v8	Whole_Blood	ENSG00000158669	A	2.46883e-06	-0.132948	1.11319e-12	NA	NA	8	41278854	AGPAT6	0
8:41278857:A:G	GTEx/v8	Whole_Blood	ENSG00000158669	A	2.46883e-06	-0.132948	1.11319e-12	NA	NA	8	41278857	AGPAT6	0
8:41279194:A:T	GTEx/v8	Whole_Blood	ENSG00000158669	T	2.46883e-06	-0.132948	1.11319e-12	NA	NA	8	41279194	AGPAT6	0
8:41279708:A:AGTGGCTT	GTEx/v8	Whole_Blood	ENSG00000158669	AGTGGCTT	2.46883e-06	-0.132948	1.11319e-12	NA	NA	8	41279708	AGPAT6	0
8:41280355:A:G	GTEx/v8	Whole_Blood	ENSG00000158669	G	3.46855e-06	-0.131241	1.11319e-12	NA	NA	8	41280355	AGPAT6	0
8:41280584:A:G	GTEx/v8	Whole_Blood	ENSG00000158669	A	2.46883e-06	-0.132948	1.11319e-12	NA	NA	8	41280584	AGPAT6	0
8:41280761:G:T	GTEx/v8	Whole_Blood	ENSG00000158669	G	2.46883e-06	-0.132948	1.11319e-12	NA	NA	8	41280761	AGPAT6	0
8:41280791:C:T	GTEx/v8	Whole_Blood	ENSG00000158669	T	3.34454e-06	-0.131002	1.11319e-12	NA	NA	8	41280791	AGPAT6	0
8:41280872:A:G	GTEx/v8	Whole_Blood	ENSG00000158669	G	2.46883e-06	-0.132948	1.11319e-12	NA	NA	8	41280872	AGPAT6	0
8:41281135:G:T	GTEx/v8	Whole_Blood	ENSG00000158669	G	2.46883e-06	-0.132948	1.11319e-12	NA	NA	8	41281135	AGPAT6	0
8:41281208:C:G	GTEx/v8	Whole_Blood	ENSG00000158669	G	2.46883e-06	-0.132948	1.11319e-12	NA	NA	8	41281208	AGPAT6	0
8:41281297:C:G	GTEx/v8	Whole_Blood	ENSG00000158669	C	2.46883e-06	-0.132948	1.11319e-12	NA	NA	8	41281297	AGPAT6	0
8:41281379:C:T	GTEx/v8	Whole_Blood	ENSG00000158669	T	2.46883e-06	-0.132948	1.11319e-12	NA	NA	8	41281379	AGPAT6	0
8:41281493:A:G	GTEx/v8	Whole_Blood	ENSG00000158669	A	7.7479e-07	-0.140005	1.11319e-12	NA	NA	8	41281493	AGPAT6	0
8:41281670:A:G	GTEx/v8	Whole_Blood	ENSG00000158669	A	2.46883e-06	-0.132948	1.11319e-12	NA	NA	8	41281670	AGPAT6	0
8:41282122:G:T	GTEx/v8	Whole_Blood	ENSG00000158669	G	2.46883e-06	-0.132948	1.11319e-12	NA	NA	8	41282122	AGPAT6	0
8:41282334:A:G	GTEx/v8	Whole_Blood	ENSG00000158669	A	2.46883e-06	-0.132948	1.11319e-12	NA	NA	8	41282334	AGPAT6	0
8:41282624:A:G	GTEx/v8	Whole_Blood	ENSG00000158669	G	2.46883e-06	-0.132948	1.11319e-12	NA	NA	8	41282624	AGPAT6	0
8:41282632:A:G	GTEx/v8	Whole_Blood	ENSG00000158669	G	2.46883e-06	-0.132948	1.11319e-12	NA	NA	8	41282632	AGPAT6	0
8:41282688:A:G	GTEx/v8	Whole_Blood	ENSG00000158669	G	2.46883e-06	-0.132948	1.11319e-12	NA	NA	8	41282688	AGPAT6	0
8:41282730:C:T	GTEx/v8	Whole_Blood	ENSG00000158669	C	2.46883e-06	-0.132948	1.11319e-12	NA	NA	8	41282730	AGPAT6	0
8:41282783:C:T	GTEx/v8	Whole_Blood	ENSG00000158669	T	2.46883e-06	-0.132948	1.11319e-12	NA	NA	8	41282783	AGPAT6	0
8:41283153:C:T	GTEx/v8	Whole_Blood	ENSG00000158669	C	2.46883e-06	-0.132948	1.11319e-12	NA	NA	8	41283153	AGPAT6	0
8:41283159:C:T	GTEx/v8	Whole_Blood	ENSG00000158669	C	2.46883e-06	-0.132948	1.11319e-12	NA	NA	8	41283159	AGPAT6	0
8:41283252:A:G	GTEx/v8	Whole_Blood	ENSG00000158669	A	2.46883e-06	-0.132948	1.11319e-12	NA	NA	8	41283252	AGPAT6	0
8:41283265:C:T	GTEx/v8	Whole_Blood	ENSG00000158669	C	2.46883e-06	-0.132948	1.11319e-12	NA	NA	8	41283265	AGPAT6	0
8:41283266:C:G	GTEx/v8	Whole_Blood	ENSG00000158669	G	2.46883e-06	-0.132948	1.11319e-12	NA	NA	8	41283266	AGPAT6	0
8:41283267:A:C	GTEx/v8	Whole_Blood	ENSG00000158669	C	2.46883e-06	-0.132948	1.11319e-12	NA	NA	8	41283267	AGPAT6	0
8:41283321:A:G	GTEx/v8	Whole_Blood	ENSG00000158669	A	2.46883e-06	-0.132948	1.11319e-12	NA	NA	8	41283321	AGPAT6	0
8:41283328:A:G	GTEx/v8	Whole_Blood	ENSG00000158669	A	2.46883e-06	-0.132948	1.11319e-12	NA	NA	8	41283328	AGPAT6	0
8:41283918:G:T	GTEx/v8	Whole_Blood	ENSG00000158669	G	2.46883e-06	-0.132948	1.11319e-12	NA	NA	8	41283918	AGPAT6	0
8:41283945:A:AAAAC	GTEx/v8	Whole_Blood	ENSG00000158669	AAAAC	2.46883e-06	-0.132948	1.11319e-12	NA	NA	8	41283945	AGPAT6	0
8:41284011:C:T	GTEx/v8	Whole_Blood	ENSG00000158669	C	2.46883e-06	-0.132948	1.11319e-12	NA	NA	8	41284011	AGPAT6	0
8:41284187:A:AC	GTEx/v8	Whole_Blood	ENSG00000158669	AC	2.46883e-06	-0.132948	1.11319e-12	NA	NA	8	41284187	AGPAT6	0
8:41284377:A:G	GTEx/v8	Whole_Blood	ENSG00000158669	A	2.46883e-06	-0.132948	1.11319e-12	NA	NA	8	41284377	AGPAT6	0
8:41284991:C:CAG	GTEx/v8	Whole_Blood	ENSG00000158669	CAG	2.46883e-06	-0.132948	1.11319e-12	NA	NA	8	41284991	AGPAT6	0
8:41285405:A:G	GTEx/v8	Whole_Blood	ENSG00000158669	A	1.77631e-06	-0.134796	1.11319e-12	NA	NA	8	41285405	AGPAT6	0
8:41285660:C:T	GTEx/v8	Whole_Blood	ENSG00000158669	T	2.46883e-06	-0.132948	1.11319e-12	NA	NA	8	41285660	AGPAT6	0
8:41285669:A:G	GTEx/v8	Whole_Blood	ENSG00000158669	A	2.46883e-06	-0.132948	1.11319e-12	NA	NA	8	41285669	AGPAT6	0
8:41285814:A:G	GTEx/v8	Whole_Blood	ENSG00000158669	G	2.46883e-06	-0.132948	1.11319e-12	NA	NA	8	41285814	AGPAT6	0
8:41286448:A:G	GTEx/v8	Whole_Blood	ENSG00000158669	A	2.46883e-06	-0.132948	1.11319e-12	NA	NA	8	41286448	AGPAT6	0
8:41286664:A:T	GTEx/v8	Whole_Blood	ENSG00000158669	A	2.46883e-06	-0.132948	1.11319e-12	NA	NA	8	41286664	AGPAT6	0
8:41286668:C:T	GTEx/v8	Whole_Blood	ENSG00000158669	T	2.46883e-06	-0.132948	1.11319e-12	NA	NA	8	41286668	AGPAT6	0
8:41286961:C:T	GTEx/v8	Whole_Blood	ENSG00000158669	C	2.46883e-06	-0.132948	1.11319e-12	NA	NA	8	41286961	AGPAT6	0
8:41287920:C:T	GTEx/v8	Whole_Blood	ENSG00000158669	T	2.46883e-06	-0.132948	1.11319e-12	NA	NA	8	41287920	AGPAT6	0
8:41288136:G:T	GTEx/v8	Whole_Blood	ENSG00000158669	G	3.21158e-06	-0.132897	1.11319e-12	NA	NA	8	41288136	AGPAT6	0
8:41288281:G:T	GTEx/v8	Whole_Blood	ENSG00000158669	T	2.46883e-06	-0.132948	1.11319e-12	NA	NA	8	41288281	AGPAT6	0
8:41288362:C:T	GTEx/v8	Whole_Blood	ENSG00000158669	T	1.58658e-06	-0.135777	1.11319e-12	NA	NA	8	41288362	AGPAT6	0
8:41288477:A:G	GTEx/v8	Whole_Blood	ENSG00000158669	A	2.46883e-06	-0.132948	1.11319e-12	NA	NA	8	41288477	AGPAT6	0
8:41289571:A:T	GTEx/v8	Whole_Blood	ENSG00000158669	A	3.46855e-06	-0.131241	1.11319e-12	NA	NA	8	41289571	AGPAT6	0
8:41289886:A:T	GTEx/v8	Whole_Blood	ENSG00000158669	T	2.12114e-06	-0.132766	1.11319e-12	NA	NA	8	41289886	AGPAT6	0
8:41289978:C:G	GTEx/v8	Whole_Blood	ENSG00000158669	C	2.12114e-06	-0.132766	1.11319e-12	NA	NA	8	41289978	AGPAT6	0
8:41290003:A:C	GTEx/v8	Whole_Blood	ENSG00000158669	A	2.12114e-06	-0.132766	1.11319e-12	NA	NA	8	41290003	AGPAT6	0
8:41290242:C:T	GTEx/v8	Whole_Blood	ENSG00000158669	C	2.12114e-06	-0.132766	1.11319e-12	NA	NA	8	41290242	AGPAT6	0
8:41290462:C:T	GTEx/v8	Whole_Blood	ENSG00000158669	T	2.12114e-06	-0.132766	1.11319e-12	NA	NA	8	41290462	AGPAT6	0
8:41290500:C:G	GTEx/v8	Whole_Blood	ENSG00000158669	G	2.12114e-06	-0.132766	1.11319e-12	NA	NA	8	41290500	AGPAT6	0
8:41290645:C:G	GTEx/v8	Whole_Blood	ENSG00000158669	C	2.12114e-06	-0.132766	1.11319e-12	NA	NA	8	41290645	AGPAT6	0
8:41290930:G:T	GTEx/v8	Whole_Blood	ENSG00000158669	T	2.12114e-06	-0.132766	1.11319e-12	NA	NA	8	41290930	AGPAT6	0
8:41295978:A:G	GTEx/v8	Whole_Blood	ENSG00000158669	A	7.56247e-08	-0.189945	1.11319e-12	NA	NA	8	41295978	AGPAT6	0
8:41298167:A:G	GTEx/v8	Whole_Blood	ENSG00000158669	A	7.70141e-08	-0.1917	1.11319e-12	NA	NA	8	41298167	AGPAT6	0
8:41302156:A:G	GTEx/v8	Whole_Blood	ENSG00000158669	A	4.39483e-07	-0.190781	1.11319e-12	NA	NA	8	41302156	AGPAT6	0
8:41306942:G:T	GTEx/v8	Whole_Blood	ENSG00000158669	G	8.52871e-07	-0.191999	1.11319e-12	NA	NA	8	41306942	AGPAT6	0
8:41307480:G:T	GTEx/v8	Whole_Blood	ENSG00000158669	G	3.58004e-05	0.102699	1.11319e-12	NA	NA	8	41307480	AGPAT6	0
8:41307504:C:CTG	GTEx/v8	Whole_Blood	ENSG00000158669	CTG	2.76962e-05	0.105141	1.11319e-12	NA	NA	8	41307504	AGPAT6	0
8:41308212:A:AT	GTEx/v8	Whole_Blood	ENSG00000158669	A	2.86184e-05	0.105099	1.11319e-12	NA	NA	8	41308212	AGPAT6	0
8:41308248:T:TATA	GTEx/v8	Whole_Blood	ENSG00000158669	T	2.86184e-05	0.105099	1.11319e-12	NA	NA	8	41308248	AGPAT6	0
8:41308259:A:G	GTEx/v8	Whole_Blood	ENSG00000158669	A	2.86184e-05	0.105099	1.11319e-12	NA	NA	8	41308259	AGPAT6	0
8:41309096:C:T	GTEx/v8	Whole_Blood	ENSG00000158669	T	2.49744e-06	-0.127958	1.11319e-12	NA	NA	8	41309096	AGPAT6	0
8:41309367:A:AT	GTEx/v8	Whole_Blood	ENSG00000158669	AT	2.86184e-05	0.105099	1.11319e-12	NA	NA	8	41309367	AGPAT6	0
8:41314359:C:CAGT	GTEx/v8	Whole_Blood	ENSG00000158669	C	2.06716e-06	-0.129189	1.11319e-12	NA	NA	8	41314359	AGPAT6	0
8:41318894:C:CTT	GTEx/v8	Whole_Blood	ENSG00000158669	C	1.66655e-06	-0.129722	1.11319e-12	NA	NA	8	41318894	AGPAT6	0
8:41321214:A:AT	GTEx/v8	Whole_Blood	ENSG00000158669	A	1.62334e-06	-0.156553	1.11319e-12	NA	NA	8	41321214	AGPAT6	0
8:41324400:C:T	GTEx/v8	Whole_Blood	ENSG00000158669	T	4.30081e-08	-0.168133	1.11319e-12	NA	NA	8	41324400	AGPAT6	0
8:41324880:C:T	GTEx/v8	Whole_Blood	ENSG00000158669	T	4.30081e-08	-0.168133	1.11319e-12	NA	NA	8	41324880	AGPAT6	0
8:41326153:C:G	GTEx/v8	Whole_Blood	ENSG00000158669	C	3.00661e-07	-0.204811	1.11319e-12	NA	NA	8	41326153	AGPAT6	0
8:41329184:A:C	GTEx/v8	Whole_Blood	ENSG00000158669	A	3.33896e-07	-0.204476	1.11319e-12	NA	NA	8	41329184	AGPAT6	0
8:41330221:C:T	GTEx/v8	Whole_Blood	ENSG00000158669	C	1.92336e-08	-0.172397	1.11319e-12	NA	NA	8	41330221	AGPAT6	0
8:41333682:A:T	GTEx/v8	Whole_Blood	ENSG00000158669	A	3.01295e-08	-0.192042	1.11319e-12	NA	NA	8	41333682	AGPAT6	0
8:41335481:C:T	GTEx/v8	Whole_Blood	ENSG00000158669	T	5.51688e-07	-0.192396	1.11319e-12	NA	NA	8	41335481	AGPAT6	0
8:41336315:C:G	GTEx/v8	Whole_Blood	ENSG00000158669	C	2.57619e-07	-0.178923	1.11319e-12	NA	NA	8	41336315	AGPAT6	0
8:41336497:C:T	GTEx/v8	Whole_Blood	ENSG00000158669	T	2.57619e-07	-0.178923	1.11319e-12	NA	NA	8	41336497	AGPAT6	0
8:41337492:C:T	GTEx/v8	Whole_Blood	ENSG00000158669	T	8.57712e-07	-0.185934	1.11319e-12	NA	NA	8	41337492	AGPAT6	1
8:41337557:A:G	GTEx/v8	Whole_Blood	ENSG00000158669	A	2.57619e-07	-0.178923	1.11319e-12	NA	NA	8	41337557	AGPAT6	0
8:41339673:A:G	GTEx/v8	Whole_Blood	ENSG00000158669	G	5.09841e-07	-0.161826	1.11319e-12	NA	NA	8	41339673	AGPAT6	0
8:41341830:C:T	GTEx/v8	Whole_Blood	ENSG00000158669	T	1.8853e-07	-0.152416	1.11319e-12	NA	NA	8	41341830	AGPAT6	0
8:41344055:A:C	GTEx/v8	Whole_Blood	ENSG00000158669	A	1.8853e-07	-0.152416	1.11319e-12	NA	NA	8	41344055	AGPAT6	0
8:41344206:A:C	GTEx/v8	Whole_Blood	ENSG00000158669	C	2.57619e-07	-0.178923	1.11319e-12	NA	NA	8	41344206	AGPAT6	0
8:41348534:C:T	GTEx/v8	Whole_Blood	ENSG00000158669	T	8.56143e-07	-0.145558	1.11319e-12	NA	NA	8	41348534	AGPAT6	0
8:41349333:G:T	GTEx/v8	Whole_Blood	ENSG00000158669	G	2.02346e-07	-0.15198	1.11319e-12	NA	NA	8	41349333	AGPAT6	1
8:41350125:G:T	GTEx/v8	Whole_Blood	ENSG00000158669	T	2.02346e-07	-0.15198	1.11319e-12	NA	NA	8	41350125	AGPAT6	0
8:41350558:A:G	GTEx/v8	Whole_Blood	ENSG00000158669	G	2.02346e-07	-0.15198	1.11319e-12	NA	NA	8	41350558	AGPAT6	0
8:41354368:C:T	GTEx/v8	Whole_Blood	ENSG00000158669	T	2.14217e-06	-0.174707	1.11319e-12	NA	NA	8	41354368	AGPAT6	0
8:41356369:C:T	GTEx/v8	Whole_Blood	ENSG00000158669	C	2.02346e-07	-0.15198	1.11319e-12	NA	NA	8	41356369	AGPAT6	0
8:41356386:C:T	GTEx/v8	Whole_Blood	ENSG00000158669	C	0.000100639	-0.182217	1.11319e-12	NA	NA	8	41356386	AGPAT6	0
8:41357472:T:TA	GTEx/v8	Whole_Blood	ENSG00000158669	T	2.02346e-07	-0.15198	1.11319e-12	NA	NA	8	41357472	AGPAT6	0
8:41359162:A:G	GTEx/v8	Whole_Blood	ENSG00000158669	A	2.02346e-07	-0.15198	1.11319e-12	NA	NA	8	41359162	AGPAT6	0
8:41362148:A:G	GTEx/v8	Whole_Blood	ENSG00000158669	A	2.02346e-07	-0.15198	1.11319e-12	NA	NA	8	41362148	AGPAT6	0
8:41362184:C:T	GTEx/v8	Whole_Blood	ENSG00000158669	T	6.95188e-07	-0.199154	1.11319e-12	NA	NA	8	41362184	AGPAT6	0
8:41362450:A:G	GTEx/v8	Whole_Blood	ENSG00000158669	G	2.02346e-07	-0.15198	1.11319e-12	NA	NA	8	41362450	AGPAT6	0
8:41363149:A:G	GTEx/v8	Whole_Blood	ENSG00000158669	G	2.02346e-07	-0.15198	1.11319e-12	NA	NA	8	41363149	AGPAT6	0
8:41365491:C:G	GTEx/v8	Whole_Blood	ENSG00000158669	C	2.02346e-07	-0.15198	1.11319e-12	NA	NA	8	41365491	AGPAT6	0
8:41365660:A:G	GTEx/v8	Whole_Blood	ENSG00000158669	G	2.02346e-07	-0.15198	1.11319e-12	NA	NA	8	41365660	AGPAT6	0
8:41367608:C:T	GTEx/v8	Whole_Blood	ENSG00000158669	C	1.36636e-07	-0.155576	1.11319e-12	NA	NA	8	41367608	AGPAT6	0
8:41369367:C:T	GTEx/v8	Whole_Blood	ENSG00000158669	T	1.36636e-07	-0.155576	1.11319e-12	NA	NA	8	41369367	AGPAT6	0
8:41369784:C:T	GTEx/v8	Whole_Blood	ENSG00000158669	C	1.36636e-07	-0.155576	1.11319e-12	NA	NA	8	41369784	AGPAT6	0
8:41372002:A:G	GTEx/v8	Whole_Blood	ENSG00000158669	A	1.00417e-07	-0.158256	1.11319e-12	NA	NA	8	41372002	AGPAT6	0
8:41373419:C:T	GTEx/v8	Whole_Blood	ENSG00000158669	C	1.36636e-07	-0.155576	1.11319e-12	NA	NA	8	41373419	AGPAT6	0
8:41377702:C:G	GTEx/v8	Whole_Blood	ENSG00000158669	G	1.03252e-07	-0.167021	1.11319e-12	NA	NA	8	41377702	AGPAT6	0
8:41378159:A:G	GTEx/v8	Whole_Blood	ENSG00000158669	A	1.30364e-07	-0.166202	1.11319e-12	NA	NA	8	41378159	AGPAT6	0
8:41378161:G:T	GTEx/v8	Whole_Blood	ENSG00000158669	G	9.8819e-08	-0.161546	1.11319e-12	NA	NA	8	41378161	AGPAT6	0
8:41378175:C:T	GTEx/v8	Whole_Blood	ENSG00000158669	C	1.30364e-07	-0.166202	1.11319e-12	NA	NA	8	41378175	AGPAT6	0
8:41378297:C:T	GTEx/v8	Whole_Blood	ENSG00000158669	C	1.58175e-07	-0.165319	1.11319e-12	NA	NA	8	41378297	AGPAT6	0
8:41380547:A:G	GTEx/v8	Whole_Blood	ENSG00000158669	A	8.36953e-07	-0.201639	1.11319e-12	NA	NA	8	41380547	AGPAT6	0
8:41382041:A:C	GTEx/v8	Whole_Blood	ENSG00000158669	C	5.1586e-06	0.168909	1.11319e-12	NA	NA	8	41382041	AGPAT6	0
8:41382771:C:T	GTEx/v8	Whole_Blood	ENSG00000158669	T	5.1586e-06	0.168909	1.11319e-12	NA	NA	8	41382771	AGPAT6	0
8:41387943:G:T	GTEx/v8	Whole_Blood	ENSG00000158669	G	0.000128895	-0.183082	1.11319e-12	NA	NA	8	41387943	AGPAT6	0
8:41390029:A:G	GTEx/v8	Whole_Blood	ENSG00000158669	A	3.01525e-07	-0.207791	1.11319e-12	NA	NA	8	41390029	AGPAT6	0
8:41391588:A:G	GTEx/v8	Whole_Blood	ENSG00000158669	G	4.76646e-08	-0.125334	1.11319e-12	NA	NA	8	41391588	AGPAT6	0
8:41397878:C:T	GTEx/v8	Whole_Blood	ENSG00000158669	C	4.26369e-15	-0.157277	1.11319e-12	NA	NA	8	41397878	AGPAT6	0
8:41398139:A:C	GTEx/v8	Whole_Blood	ENSG00000158669	A	1.79849e-15	-0.159187	1.11319e-12	NA	NA	8	41398139	AGPAT6	0
8:41399164:A:G	GTEx/v8	Whole_Blood	ENSG00000158669	A	4.26369e-15	-0.157277	1.11319e-12	NA	NA	8	41399164	AGPAT6	0
8:41400597:G:T	GTEx/v8	Whole_Blood	ENSG00000158669	T	2.62426e-08	-0.175356	1.11319e-12	NA	NA	8	41400597	AGPAT6	0
8:41401246:A:G	GTEx/v8	Whole_Blood	ENSG00000158669	A	1.13462e-06	-0.176223	1.11319e-12	NA	NA	8	41401246	AGPAT6	0
8:41401851:A:G	GTEx/v8	Whole_Blood	ENSG00000158669	A	1.13462e-06	-0.176223	1.11319e-12	NA	NA	8	41401851	AGPAT6	0
8:41402742:C:G	GTEx/v8	Whole_Blood	ENSG00000158669	C	3.45504e-15	-0.157425	1.11319e-12	NA	NA	8	41402742	AGPAT6	0
8:41402917:G:GT	GTEx/v8	Whole_Blood	ENSG00000158669	GT	3.45504e-15	-0.157425	1.11319e-12	NA	NA	8	41402917	AGPAT6	0
8:41403757:A:C	GTEx/v8	Whole_Blood	ENSG00000158669	C	2.63491e-09	-0.190822	1.11319e-12	NA	NA	8	41403757	AGPAT6	0
8:41403809:C:CAT	GTEx/v8	Whole_Blood	ENSG00000158669	CAT	1.20823e-06	-0.17638	1.11319e-12	NA	NA	8	41403809	AGPAT6	0
8:41403965:A:G	GTEx/v8	Whole_Blood	ENSG00000158669	G	6.94776e-06	-0.158327	1.11319e-12	NA	NA	8	41403965	AGPAT6	0
8:41404088:C:T	GTEx/v8	Whole_Blood	ENSG00000158669	C	1.99571e-06	-0.177124	1.11319e-12	NA	NA	8	41404088	AGPAT6	0
8:41404808:A:G	GTEx/v8	Whole_Blood	ENSG00000158669	A	5.61727e-15	-0.156131	1.11319e-12	NA	NA	8	41404808	AGPAT6	0
8:41405462:C:CAAAG	GTEx/v8	Whole_Blood	ENSG00000158669	CAAAG	5.61727e-15	-0.156131	1.11319e-12	NA	NA	8	41405462	AGPAT6	0
8:41405911:C:G	GTEx/v8	Whole_Blood	ENSG00000158669	C	1.50594e-06	-0.174935	1.11319e-12	NA	NA	8	41405911	AGPAT6	0
8:41406167:A:G	GTEx/v8	Whole_Blood	ENSG00000158669	G	6.95046e-15	-0.155961	1.11319e-12	NA	NA	8	41406167	AGPAT6	0
8:41406773:A:G	GTEx/v8	Whole_Blood	ENSG00000158669	A	2.84841e-09	-0.19098	1.11319e-12	NA	NA	8	41406773	AGPAT6	0
8:41406998:A:G	GTEx/v8	Whole_Blood	ENSG00000158669	A	2.84841e-09	-0.19098	1.11319e-12	NA	NA	8	41406998	AGPAT6	0
8:41408458:C:T	GTEx/v8	Whole_Blood	ENSG00000158669	C	6.95046e-15	-0.155961	1.11319e-12	NA	NA	8	41408458	AGPAT6	0
8:41409147:G:GT	GTEx/v8	Whole_Blood	ENSG00000158669	G	1.41574e-07	-0.117284	1.11319e-12	NA	NA	8	41409147	AGPAT6	0
8:41410133:C:CGT	GTEx/v8	Whole_Blood	ENSG00000158669	C	1.50594e-06	-0.174935	1.11319e-12	NA	NA	8	41410133	AGPAT6	0
8:41410134:A:G	GTEx/v8	Whole_Blood	ENSG00000158669	A	9.41491e-11	-0.209326	1.11319e-12	NA	NA	8	41410134	AGPAT6	0
8:41410239:C:T	GTEx/v8	Whole_Blood	ENSG00000158669	T	2.60053e-08	-0.175967	1.11319e-12	NA	NA	8	41410239	AGPAT6	0
8:41410352:A:G	GTEx/v8	Whole_Blood	ENSG00000158669	G	6.95046e-15	-0.155961	1.11319e-12	NA	NA	8	41410352	AGPAT6	0
8:41410842:C:T	GTEx/v8	Whole_Blood	ENSG00000158669	C	6.95046e-15	-0.155961	1.11319e-12	NA	NA	8	41410842	AGPAT6	0
8:41411235:A:G	GTEx/v8	Whole_Blood	ENSG00000158669	A	1.25719e-06	-0.183973	1.11319e-12	NA	NA	8	41411235	AGPAT6	0
8:41412757:C:G	GTEx/v8	Whole_Blood	ENSG00000158669	G	6.95046e-15	-0.155961	1.11319e-12	NA	NA	8	41412757	AGPAT6	0
8:41413431:C:T	GTEx/v8	Whole_Blood	ENSG00000158669	C	1.50594e-06	-0.174935	1.11319e-12	NA	NA	8	41413431	AGPAT6	0
8:41414652:G:T	GTEx/v8	Whole_Blood	ENSG00000158669	G	3.42292e-07	0.127143	1.11319e-12	NA	NA	8	41414652	AGPAT6	0
8:41415269:A:G	GTEx/v8	Whole_Blood	ENSG00000158669	G	6.95046e-15	-0.155961	1.11319e-12	NA	NA	8	41415269	AGPAT6	0
8:41415618:C:T	GTEx/v8	Whole_Blood	ENSG00000158669	T	1.42265e-08	-0.178126	1.11319e-12	NA	NA	8	41415618	AGPAT6	0
8:41416952:A:C	GTEx/v8	Whole_Blood	ENSG00000158669	C	8.75382e-15	-0.155121	1.11319e-12	NA	NA	8	41416952	AGPAT6	0
8:41418989:A:G	GTEx/v8	Whole_Blood	ENSG00000158669	A	1.25719e-06	-0.183973	1.11319e-12	NA	NA	8	41418989	AGPAT6	0
8:41419388:A:G	GTEx/v8	Whole_Blood	ENSG00000158669	A	1.50594e-06	-0.174935	1.11319e-12	NA	NA	8	41419388	AGPAT6	0
8:41419619:C:G	GTEx/v8	Whole_Blood	ENSG00000158669	C	4.21952e-15	-0.156944	1.11319e-12	NA	NA	8	41419619	AGPAT6	0
8:41419709:A:G	GTEx/v8	Whole_Blood	ENSG00000158669	A	6.95046e-15	-0.155961	1.11319e-12	NA	NA	8	41419709	AGPAT6	0
8:41421069:A:G	GTEx/v8	Whole_Blood	ENSG00000158669	G	6.95046e-15	-0.155961	1.11319e-12	NA	NA	8	41421069	AGPAT6	0
8:41422963:C:T	GTEx/v8	Whole_Blood	ENSG00000158669	T	1.37065e-08	-0.18304	1.11319e-12	NA	NA	8	41422963	AGPAT6	0
8:41423101:C:T	GTEx/v8	Whole_Blood	ENSG00000158669	C	1.50594e-06	-0.174935	1.11319e-12	NA	NA	8	41423101	AGPAT6	0
8:41425067:C:G	GTEx/v8	Whole_Blood	ENSG00000158669	G	3.42682e-14	-0.151153	1.11319e-12	NA	NA	8	41425067	AGPAT6	0
8:41426473:A:G	GTEx/v8	Whole_Blood	ENSG00000158669	G	8.53167e-14	-0.14941	1.11319e-12	NA	NA	8	41426473	AGPAT6	0
8:41426805:C:T	GTEx/v8	Whole_Blood	ENSG00000158669	T	8.75029e-07	0.122751	1.11319e-12	NA	NA	8	41426805	AGPAT6	0
8:41427010:C:G	GTEx/v8	Whole_Blood	ENSG00000158669	G	9.66479e-06	-0.158181	1.11319e-12	NA	NA	8	41427010	AGPAT6	0
8:41429586:T:TCCCTAA	GTEx/v8	Whole_Blood	ENSG00000158669	TCCCTAA	7.15078e-07	-0.103508	1.11319e-12	NA	NA	8	41429586	AGPAT6	0
8:41429772:A:G	GTEx/v8	Whole_Blood	ENSG00000158669	G	9.62595e-14	-0.148585	1.11319e-12	NA	NA	8	41429772	AGPAT6	0
8:41435400:A:T	GTEx/v8	Whole_Blood	ENSG00000158669	T	2.15184e-11	-0.134431	1.11319e-12	NA	NA	8	41435400	AGPAT6	0
8:41436085:A:T	GTEx/v8	Whole_Blood	ENSG00000158669	A	4.31092e-06	-0.164839	1.11319e-12	NA	NA	8	41436085	AGPAT6	0
8:41437520:C:G	GTEx/v8	Whole_Blood	ENSG00000158669	C	2.62606e-11	-0.133533	1.11319e-12	NA	NA	8	41437520	AGPAT6	0
8:41438378:C:T	GTEx/v8	Whole_Blood	ENSG00000158669	C	3.26985e-11	-0.132915	1.11319e-12	NA	NA	8	41438378	AGPAT6	0
8:41438628:A:G	GTEx/v8	Whole_Blood	ENSG00000158669	G	2.69932e-11	-0.133778	1.11319e-12	NA	NA	8	41438628	AGPAT6	0
8:41439074:A:G	GTEx/v8	Whole_Blood	ENSG00000158669	A	3.26985e-11	-0.132915	1.11319e-12	NA	NA	8	41439074	AGPAT6	0
8:41440975:A:T	GTEx/v8	Whole_Blood	ENSG00000158669	A	5.16892e-11	-0.131749	1.11319e-12	NA	NA	8	41440975	AGPAT6	0
8:41441679:A:G	GTEx/v8	Whole_Blood	ENSG00000158669	G	2.69932e-11	-0.133778	1.11319e-12	NA	NA	8	41441679	AGPAT6	0
8:41442457:A:G	GTEx/v8	Whole_Blood	ENSG00000158669	A	4.31092e-06	-0.164839	1.11319e-12	NA	NA	8	41442457	AGPAT6	0
8:41442976:A:G	GTEx/v8	Whole_Blood	ENSG00000158669	G	3.89769e-05	-0.121156	1.11319e-12	NA	NA	8	41442976	AGPAT6	0
8:41443195:G:T	GTEx/v8	Whole_Blood	ENSG00000158669	G	1.14552e-05	-0.120588	1.11319e-12	NA	NA	8	41443195	AGPAT6	0
8:41443436:A:G	GTEx/v8	Whole_Blood	ENSG00000158669	A	2.69932e-11	-0.133778	1.11319e-12	NA	NA	8	41443436	AGPAT6	0
8:41444387:A:C	GTEx/v8	Whole_Blood	ENSG00000158669	A	3.26985e-11	-0.132915	1.11319e-12	NA	NA	8	41444387	AGPAT6	0
8:41445961:A:AGTTCT	GTEx/v8	Whole_Blood	ENSG00000158669	AGTTCT	6.71769e-05	-0.0821408	1.11319e-12	NA	NA	8	41445961	AGPAT6	0
8:41446643:C:T	GTEx/v8	Whole_Blood	ENSG00000158669	C	2.62606e-11	-0.133533	1.11319e-12	NA	NA	8	41446643	AGPAT6	0
8:41449763:G:T	GTEx/v8	Whole_Blood	ENSG00000158669	G	3.15242e-11	-0.13364	1.11319e-12	NA	NA	8	41449763	AGPAT6	0
8:41449923:A:T	GTEx/v8	Whole_Blood	ENSG00000158669	T	2.15184e-11	-0.134431	1.11319e-12	NA	NA	8	41449923	AGPAT6	0
8:41451168:A:G	GTEx/v8	Whole_Blood	ENSG00000158669	G	4.31092e-06	-0.164839	1.11319e-12	NA	NA	8	41451168	AGPAT6	0
8:41453478:A:G	GTEx/v8	Whole_Blood	ENSG00000158669	G	2.85365e-06	-0.17176	1.11319e-12	NA	NA	8	41453478	AGPAT6	0
8:41453944:C:G	GTEx/v8	Whole_Blood	ENSG00000158669	G	2.62606e-11	-0.133533	1.11319e-12	NA	NA	8	41453944	AGPAT6	0
8:41454546:C:T	GTEx/v8	Whole_Blood	ENSG00000158669	T	2.85365e-06	-0.17176	1.11319e-12	NA	NA	8	41454546	AGPAT6	0
8:41457094:C:T	GTEx/v8	Whole_Blood	ENSG00000158669	T	1.66599e-06	0.119325	1.11319e-12	NA	NA	8	41457094	AGPAT6	0
8:41457697:A:G	GTEx/v8	Whole_Blood	ENSG00000158669	G	4.31092e-06	-0.164839	1.11319e-12	NA	NA	8	41457697	AGPAT6	0
8:41458606:A:G	GTEx/v8	Whole_Blood	ENSG00000158669	A	2.62606e-11	-0.133533	1.11319e-12	NA	NA	8	41458606	AGPAT6	0
8:41458659:T:TA	GTEx/v8	Whole_Blood	ENSG00000158669	T	5.4253e-05	-0.0824956	1.11319e-12	NA	NA	8	41458659	AGPAT6	0
8:41459421:C:T	GTEx/v8	Whole_Blood	ENSG00000158669	T	2.85365e-06	-0.17176	1.11319e-12	NA	NA	8	41459421	AGPAT6	1
8:41460004:G:T	GTEx/v8	Whole_Blood	ENSG00000158669	T	2.85365e-06	-0.17176	1.11319e-12	NA	NA	8	41460004	AGPAT6	0
8:41460023:A:C	GTEx/v8	Whole_Blood	ENSG00000158669	C	2.62606e-11	-0.133533	1.11319e-12	NA	NA	8	41460023	AGPAT6	0
8:41460083:C:G	GTEx/v8	Whole_Blood	ENSG00000158669	C	2.85365e-06	-0.17176	1.11319e-12	NA	NA	8	41460083	AGPAT6	0
8:41460275:G:T	GTEx/v8	Whole_Blood	ENSG00000158669	G	4.31092e-06	-0.164839	1.11319e-12	NA	NA	8	41460275	AGPAT6	0
8:41462955:A:C	GTEx/v8	Whole_Blood	ENSG00000158669	C	2.62606e-11	-0.133533	1.11319e-12	NA	NA	8	41462955	AGPAT6	0
8:41465812:C:T	GTEx/v8	Whole_Blood	ENSG00000158669	T	2.85365e-06	-0.17176	1.11319e-12	NA	NA	8	41465812	AGPAT6	0
8:41467827:C:T	GTEx/v8	Whole_Blood	ENSG00000158669	T	2.85365e-06	-0.17176	1.11319e-12	NA	NA	8	41467827	AGPAT6	0
8:41468570:A:AC	GTEx/v8	Whole_Blood	ENSG00000158669	AC	6.81196e-05	-0.0813355	1.11319e-12	NA	NA	8	41468570	AGPAT6	0
8:41468606:A:G	GTEx/v8	Whole_Blood	ENSG00000158669	G	1.88768e-11	-0.134709	1.11319e-12	NA	NA	8	41468606	AGPAT6	0
8:41469042:C:T	GTEx/v8	Whole_Blood	ENSG00000158669	T	4.31092e-06	-0.164839	1.11319e-12	NA	NA	8	41469042	AGPAT6	0
8:41470884:A:G	GTEx/v8	Whole_Blood	ENSG00000158669	A	5.91156e-06	0.111784	1.11319e-12	NA	NA	8	41470884	AGPAT6	0
8:41471166:A:G	GTEx/v8	Whole_Blood	ENSG00000158669	A	2.85365e-06	-0.17176	1.11319e-12	NA	NA	8	41471166	AGPAT6	0
8:41471533:C:T	GTEx/v8	Whole_Blood	ENSG00000158669	T	2.62606e-11	-0.133533	1.11319e-12	NA	NA	8	41471533	AGPAT6	0
8:41472232:A:G	GTEx/v8	Whole_Blood	ENSG00000158669	G	3.85483e-07	-0.193151	1.11319e-12	NA	NA	8	41472232	AGPAT6	0
8:41474290:C:T	GTEx/v8	Whole_Blood	ENSG00000158669	C	1.32075e-11	-0.135842	1.11319e-12	NA	NA	8	41474290	AGPAT6	0
8:41474614:C:T	GTEx/v8	Whole_Blood	ENSG00000158669	C	2.62606e-11	-0.133533	1.11319e-12	NA	NA	8	41474614	AGPAT6	0
8:41475106:A:T	GTEx/v8	Whole_Blood	ENSG00000158669	T	2.62606e-11	-0.133533	1.11319e-12	NA	NA	8	41475106	AGPAT6	0
8:41476003:A:G	GTEx/v8	Whole_Blood	ENSG00000158669	A	2.85365e-06	-0.17176	1.11319e-12	NA	NA	8	41476003	AGPAT6	0
8:41476991:A:G	GTEx/v8	Whole_Blood	ENSG00000158669	G	2.85365e-06	-0.17176	1.11319e-12	NA	NA	8	41476991	AGPAT6	0
8:41477684:C:T	GTEx/v8	Whole_Blood	ENSG00000158669	T	2.85365e-06	-0.17176	1.11319e-12	NA	NA	8	41477684	AGPAT6	0
8:41478569:A:G	GTEx/v8	Whole_Blood	ENSG00000158669	G	1.22716e-05	-0.160229	1.11319e-12	NA	NA	8	41478569	AGPAT6	0
8:41479293:C:T	GTEx/v8	Whole_Blood	ENSG00000158669	C	2.85365e-06	-0.17176	1.11319e-12	NA	NA	8	41479293	AGPAT6	0
8:41479805:A:AGGAACAG	GTEx/v8	Whole_Blood	ENSG00000158669	AGGAACAG	1.27521e-10	-0.128473	1.11319e-12	NA	NA	8	41479805	AGPAT6	0
8:41480546:T:TAC	GTEx/v8	Whole_Blood	ENSG00000158669	T	8.23625e-05	-0.0807621	1.11319e-12	NA	NA	8	41480546	AGPAT6	0
8:41481036:A:T	GTEx/v8	Whole_Blood	ENSG00000158669	T	3.43293e-06	-0.103959	1.11319e-12	NA	NA	8	41481036	AGPAT6	0
8:41481037:G:T	GTEx/v8	Whole_Blood	ENSG00000158669	T	3.43293e-06	-0.103959	1.11319e-12	NA	NA	8	41481037	AGPAT6	0
8:41481096:A:G	GTEx/v8	Whole_Blood	ENSG00000158669	A	5.27389e-11	-0.130695	1.11319e-12	NA	NA	8	41481096	AGPAT6	0
8:41481304:T:TCAGA	GTEx/v8	Whole_Blood	ENSG00000158669	TCAGA	5.02536e-11	-0.132327	1.11319e-12	NA	NA	8	41481304	AGPAT6	0
8:41482361:C:G	GTEx/v8	Whole_Blood	ENSG00000158669	C	2.84305e-05	-0.123432	1.11319e-12	NA	NA	8	41482361	AGPAT6	0
8:41482734:A:G	GTEx/v8	Whole_Blood	ENSG00000158669	A	5.27389e-11	-0.130695	1.11319e-12	NA	NA	8	41482734	AGPAT6	1
8:41483206:C:T	GTEx/v8	Whole_Blood	ENSG00000158669	C	5.27389e-11	-0.130695	1.11319e-12	NA	NA	8	41483206	AGPAT6	0
8:41483272:C:T	GTEx/v8	Whole_Blood	ENSG00000158669	C	3.26985e-11	-0.132915	1.11319e-12	NA	NA	8	41483272	AGPAT6	0
8:41483436:C:T	GTEx/v8	Whole_Blood	ENSG00000158669	C	2.69932e-11	-0.133778	1.11319e-12	NA	NA	8	41483436	AGPAT6	0
8:41484243:C:T	GTEx/v8	Whole_Blood	ENSG00000158669	C	2.98727e-11	-0.131843	1.11319e-12	NA	NA	8	41484243	AGPAT6	0
8:41484381:G:T	GTEx/v8	Whole_Blood	ENSG00000158669	G	4.61583e-11	-0.130646	1.11319e-12	NA	NA	8	41484381	AGPAT6	0
8:41484650:C:T	GTEx/v8	Whole_Blood	ENSG00000158669	C	2.19889e-11	-0.134066	1.11319e-12	NA	NA	8	41484650	AGPAT6	0
8:41485041:A:G	GTEx/v8	Whole_Blood	ENSG00000158669	G	2.47199e-11	-0.133656	1.11319e-12	NA	NA	8	41485041	AGPAT6	0
8:41485990:A:G	GTEx/v8	Whole_Blood	ENSG00000158669	G	5.60459e-06	-0.164548	1.11319e-12	NA	NA	8	41485990	AGPAT6	0
8:41486388:A:G	GTEx/v8	Whole_Blood	ENSG00000158669	G	2.85365e-06	-0.17176	1.11319e-12	NA	NA	8	41486388	AGPAT6	0
8:41486571:C:T	GTEx/v8	Whole_Blood	ENSG00000158669	T	1.76778e-06	-0.176043	1.11319e-12	NA	NA	8	41486571	AGPAT6	0
8:41486835:C:G	GTEx/v8	Whole_Blood	ENSG00000158669	G	5.7794e-06	-0.169298	1.11319e-12	NA	NA	8	41486835	AGPAT6	0
8:41487913:G:T	GTEx/v8	Whole_Blood	ENSG00000158669	T	8.5413e-05	-0.108894	1.11319e-12	NA	NA	8	41487913	AGPAT6	0
8:41488038:C:G	GTEx/v8	Whole_Blood	ENSG00000158669	C	0.000143163	-0.0908416	1.11319e-12	NA	NA	8	41488038	AGPAT6	0
8:41489309:A:G	GTEx/v8	Whole_Blood	ENSG00000158669	A	0.000142513	-0.113062	1.11319e-12	NA	NA	8	41489309	AGPAT6	0
8:41490779:A:G	GTEx/v8	Whole_Blood	ENSG00000158669	A	0.000170883	-0.13905	1.11319e-12	NA	NA	8	41490779	AGPAT6	0
8:41491869:C:T	GTEx/v8	Whole_Blood	ENSG00000158669	T	0.000170883	-0.13905	1.11319e-12	NA	NA	8	41491869	AGPAT6	0
8:41493508:A:C	GTEx/v8	Whole_Blood	ENSG00000158669	A	0.000145178	-0.113017	1.11319e-12	NA	NA	8	41493508	AGPAT6	0
8:41499051:C:T	GTEx/v8	Whole_Blood	ENSG00000158669	C	9.22614e-05	-0.144098	1.11319e-12	NA	NA	8	41499051	AGPAT6	0
8:41500910:A:G	GTEx/v8	Whole_Blood	ENSG00000158669	A	9.22614e-05	-0.144098	1.11319e-12	NA	NA	8	41500910	AGPAT6	0
8:41501562:C:T	GTEx/v8	Whole_Blood	ENSG00000158669	C	6.38829e-05	-0.146575	1.11319e-12	NA	NA	8	41501562	AGPAT6	0
8:41504961:C:CG	GTEx/v8	Whole_Blood	ENSG00000029534	CG	9.25842e-05	0.0542836	0.0488947	NA	NA	8	41504961	ANK1	0
8:41506152:C:G	GTEx/v8	Whole_Blood	ENSG00000029534	G	0.000108595	0.0538277	0.0488947	NA	NA	8	41506152	ANK1	0
8:41508168:A:C	GTEx/v8	Whole_Blood	ENSG00000029534	C	0.000151821	0.053189	0.0488947	NA	NA	8	41508168	ANK1	0
8:41509180:C:T	GTEx/v8	Whole_Blood	ENSG00000158669	C	7.51836e-05	-0.200743	1.11319e-12	NA	NA	8	41509180	AGPAT6	0
8:41509259:A:G	GTEx/v8	Whole_Blood	ENSG00000029534	A	6.80907e-05	0.0561839	0.0488947	NA	NA	8	41509259	ANK1	0
8:41509727:A:C	GTEx/v8	Whole_Blood	ENSG00000029534	C	6.80907e-05	0.0561839	0.0488947	NA	NA	8	41509727	ANK1	0
8:41509915:C:T	GTEx/v8	Whole_Blood	ENSG00000029534	T	0.000116838	0.0533233	0.0488947	NA	NA	8	41509915	ANK1	0
8:41510260:C:G	GTEx/v8	Whole_Blood	ENSG00000029534	C	5.77817e-05	0.0565364	0.0488947	NA	NA	8	41510260	ANK1	0
8:41521469:C:G	GTEx/v8	Whole_Blood	ENSG00000158669	G	6.76604e-07	0.10191	1.11319e-12	NA	NA	8	41521469	AGPAT6	0
8:41521663:C:T	GTEx/v8	Whole_Blood	ENSG00000158669	C	6.82332e-07	0.102099	1.11319e-12	NA	NA	8	41521663	AGPAT6	0
8:41525387:A:T	GTEx/v8	Whole_Blood	ENSG00000158669	T	2.05034e-06	0.0981722	1.11319e-12	NA	NA	8	41525387	AGPAT6	0
8:41526527:A:G	GTEx/v8	Whole_Blood	ENSG00000158669	A	1.31596e-06	0.0999729	1.11319e-12	NA	NA	8	41526527	AGPAT6	0
8:41531003:C:T	GTEx/v8	Whole_Blood	ENSG00000158669	C	3.36596e-06	0.0955064	1.11319e-12	NA	NA	8	41531003	AGPAT6	0
8:41531239:C:T	GTEx/v8	Whole_Blood	ENSG00000158669	C	1.86881e-06	0.097325	1.11319e-12	NA	NA	8	41531239	AGPAT6	0
8:41534457:A:G	GTEx/v8	Whole_Blood	ENSG00000158669	G	1.16058e-06	0.099455	1.11319e-12	NA	NA	8	41534457	AGPAT6	0
8:41535440:G:T	GTEx/v8	Whole_Blood	ENSG00000158669	G	1.16058e-06	0.099455	1.11319e-12	NA	NA	8	41535440	AGPAT6	0
8:95798269:C:T	GTEx/v8	Whole_Blood	ENSG00000164938	T	0.000133821	-0.0543681	2.09721e-12	NA	NA	8	95798269	TP53INP1	0
8:95798511:C:T	GTEx/v8	Whole_Blood	ENSG00000164938	T	0.000123593	-0.0547101	2.09721e-12	NA	NA	8	95798511	TP53INP1	0
8:95807461:C:T	GTEx/v8	Whole_Blood	ENSG00000164938	T	0.000105325	0.0646741	2.09721e-12	NA	NA	8	95807461	TP53INP1	0
8:95809089:A:G	GTEx/v8	Whole_Blood	ENSG00000164938	A	0.000124654	-0.0549689	2.09721e-12	NA	NA	8	95809089	TP53INP1	0
8:95815987:C:T	GTEx/v8	Whole_Blood	ENSG00000164938	C	2.79052e-06	0.0724071	2.09721e-12	NA	NA	8	95815987	TP53INP1	0
8:95816132:A:G	GTEx/v8	Whole_Blood	ENSG00000164938	G	2.69011e-07	-0.0682526	2.09721e-12	NA	NA	8	95816132	TP53INP1	0
8:95816132:A:G	GTEx/v8	Whole_Blood	ENSG00000164941	G	8.87693e-07	0.0643013	0.000622844	NA	NA	8	95816132	INTS8	0
8:95816438:A:T	GTEx/v8	Whole_Blood	ENSG00000164938	A	9.09461e-05	0.0549983	2.09721e-12	NA	NA	8	95816438	TP53INP1	0
8:95818634:C:T	GTEx/v8	Whole_Blood	ENSG00000164938	T	1.38157e-08	-0.0734774	2.09721e-12	NA	NA	8	95818634	TP53INP1	0
8:95818634:C:T	GTEx/v8	Whole_Blood	ENSG00000164941	T	4.47793e-05	0.0523836	0.000622844	NA	NA	8	95818634	INTS8	0
8:95818790:A:C	GTEx/v8	Whole_Blood	ENSG00000164938	A	8.00003e-05	0.0676978	2.09721e-12	NA	NA	8	95818790	TP53INP1	0
8:95819287:A:T	GTEx/v8	Whole_Blood	ENSG00000164938	A	3.12294e-09	-0.0779086	2.09721e-12	NA	NA	8	95819287	TP53INP1	0
8:95819287:A:T	GTEx/v8	Whole_Blood	ENSG00000164941	A	2.95603e-05	0.0544975	0.000622844	NA	NA	8	95819287	INTS8	0
8:95820594:A:G	GTEx/v8	Whole_Blood	ENSG00000164938	G	1.34287e-07	-0.070356	2.09721e-12	NA	NA	8	95820594	TP53INP1	0
8:95822434:T:TGCACTCCA	GTEx/v8	Whole_Blood	ENSG00000164938	T	2.64867e-09	-0.0769884	2.09721e-12	NA	NA	8	95822434	TP53INP1	0
8:95822434:T:TGCACTCCA	GTEx/v8	Whole_Blood	ENSG00000164941	T	9.67082e-06	0.0567444	0.000622844	NA	NA	8	95822434	INTS8	0
8:95825034:A:G	GTEx/v8	Whole_Blood	ENSG00000164938	A	7.56825e-07	-0.0652737	2.09721e-12	NA	NA	8	95825034	TP53INP1	0
8:95825034:A:G	GTEx/v8	Whole_Blood	ENSG00000164941	A	2.59352e-07	0.0669007	0.000622844	NA	NA	8	95825034	INTS8	0
8:95827173:C:T	GTEx/v8	Whole_Blood	ENSG00000164938	T	1.98946e-05	0.0695434	2.09721e-12	NA	NA	8	95827173	TP53INP1	0
8:95827698:C:T	GTEx/v8	Whole_Blood	ENSG00000164938	T	2.89742e-05	0.0683012	2.09721e-12	NA	NA	8	95827698	TP53INP1	0
8:95829794:G:GTGTT	GTEx/v8	Whole_Blood	ENSG00000164938	G	2.85333e-05	0.0724487	2.09721e-12	NA	NA	8	95829794	TP53INP1	0
8:95830965:C:G	GTEx/v8	Whole_Blood	ENSG00000164938	C	2.3054e-05	0.0700651	2.09721e-12	NA	NA	8	95830965	TP53INP1	0
8:95830969:A:C	GTEx/v8	Whole_Blood	ENSG00000164938	C	2.3054e-05	0.0700651	2.09721e-12	NA	NA	8	95830969	TP53INP1	0
8:95831273:A:T	GTEx/v8	Whole_Blood	ENSG00000164938	A	1.13958e-11	-0.0897849	2.09721e-12	NA	NA	8	95831273	TP53INP1	0
8:95831273:A:T	GTEx/v8	Whole_Blood	ENSG00000164941	A	3.83309e-05	0.0542978	0.000622844	NA	NA	8	95831273	INTS8	0
8:95831345:C:T	GTEx/v8	Whole_Blood	ENSG00000164938	T	2.85333e-05	0.0724487	2.09721e-12	NA	NA	8	95831345	TP53INP1	0
8:95832448:C:T	GTEx/v8	Whole_Blood	ENSG00000164938	T	1.19639e-11	-0.0898813	2.09721e-12	NA	NA	8	95832448	TP53INP1	0
8:95832448:C:T	GTEx/v8	Whole_Blood	ENSG00000164941	T	7.51477e-05	0.0523508	0.000622844	NA	NA	8	95832448	INTS8	0
8:95832520:A:C	GTEx/v8	Whole_Blood	ENSG00000164938	A	1.73066e-05	0.0701203	2.09721e-12	NA	NA	8	95832520	TP53INP1	0
8:95832784:C:T	GTEx/v8	Whole_Blood	ENSG00000164938	T	1.73066e-05	0.0701203	2.09721e-12	NA	NA	8	95832784	TP53INP1	0
8:95832816:A:G	GTEx/v8	Whole_Blood	ENSG00000164938	A	1.73066e-05	0.0701203	2.09721e-12	NA	NA	8	95832816	TP53INP1	0
8:95833033:C:T	GTEx/v8	Whole_Blood	ENSG00000164938	C	1.30339e-05	0.0706445	2.09721e-12	NA	NA	8	95833033	TP53INP1	0
8:95833211:C:T	GTEx/v8	Whole_Blood	ENSG00000164938	T	8.88609e-12	-0.0905641	2.09721e-12	NA	NA	8	95833211	TP53INP1	0
8:95833211:C:T	GTEx/v8	Whole_Blood	ENSG00000164941	T	4.45133e-05	0.054041	0.000622844	NA	NA	8	95833211	INTS8	0
8:95833747:C:T	GTEx/v8	Whole_Blood	ENSG00000164938	T	1.73066e-05	0.0701203	2.09721e-12	NA	NA	8	95833747	TP53INP1	0
8:95833822:C:T	GTEx/v8	Whole_Blood	ENSG00000164938	C	3.05211e-08	-0.0726084	2.09721e-12	NA	NA	8	95833822	TP53INP1	0
8:95833822:C:T	GTEx/v8	Whole_Blood	ENSG00000164941	C	6.95114e-05	0.0516881	0.000622844	NA	NA	8	95833822	INTS8	0
8:95833822:C:T	GTEx/v8	Whole_Blood	ENSG00000175895	C	8.66734e-05	-0.053793	4.922e-08	NA	NA	8	95833822	PLEKHF2	0
8:95836127:C:G	GTEx/v8	Whole_Blood	ENSG00000164941	C	5.89327e-05	-0.0595705	0.000622844	NA	NA	8	95836127	INTS8	0
8:95836140:C:T	GTEx/v8	Whole_Blood	ENSG00000164938	T	5.72062e-06	0.0734498	2.09721e-12	NA	NA	8	95836140	TP53INP1	0
8:95836229:A:AT	GTEx/v8	Whole_Blood	ENSG00000164938	A	5.80024e-12	-0.0912572	2.09721e-12	NA	NA	8	95836229	TP53INP1	0
8:95836229:A:AT	GTEx/v8	Whole_Blood	ENSG00000164941	A	4.8177e-05	0.0537505	0.000622844	NA	NA	8	95836229	INTS8	0
8:95836307:C:T	GTEx/v8	Whole_Blood	ENSG00000164938	C	5.72062e-06	0.0734498	2.09721e-12	NA	NA	8	95836307	TP53INP1	0
8:95836812:A:T	GTEx/v8	Whole_Blood	ENSG00000164938	T	7.34629e-12	-0.0907356	2.09721e-12	NA	NA	8	95836812	TP53INP1	0
8:95836812:A:T	GTEx/v8	Whole_Blood	ENSG00000164941	T	7.07162e-05	0.0525172	0.000622844	NA	NA	8	95836812	INTS8	0
8:95837439:G:GA	GTEx/v8	Whole_Blood	ENSG00000164941	GA	5.89327e-05	-0.0595705	0.000622844	NA	NA	8	95837439	INTS8	0
8:95838220:A:G	GTEx/v8	Whole_Blood	ENSG00000164941	A	5.89327e-05	-0.0595705	0.000622844	NA	NA	8	95838220	INTS8	0
8:95838303:G:T	GTEx/v8	Whole_Blood	ENSG00000164938	G	1.23873e-05	0.072153	2.09721e-12	NA	NA	8	95838303	TP53INP1	0
8:95838346:C:G	GTEx/v8	Whole_Blood	ENSG00000164938	G	7.65263e-06	0.0729509	2.09721e-12	NA	NA	8	95838346	TP53INP1	0
8:95838412:C:T	GTEx/v8	Whole_Blood	ENSG00000164941	C	5.89327e-05	-0.0595705	0.000622844	NA	NA	8	95838412	INTS8	0
8:95838543:G:T	GTEx/v8	Whole_Blood	ENSG00000164938	G	1.23873e-05	0.072153	2.09721e-12	NA	NA	8	95838543	TP53INP1	0
8:95839045:A:G	GTEx/v8	Whole_Blood	ENSG00000164938	A	1.0728e-05	0.0732609	2.09721e-12	NA	NA	8	95839045	TP53INP1	0
8:95839311:C:T	GTEx/v8	Whole_Blood	ENSG00000164938	T	7.65263e-06	0.0729509	2.09721e-12	NA	NA	8	95839311	TP53INP1	0
8:95841713:C:T	GTEx/v8	Whole_Blood	ENSG00000164938	T	1.12674e-05	0.0717973	2.09721e-12	NA	NA	8	95841713	TP53INP1	0
8:95842324:A:G	GTEx/v8	Whole_Blood	ENSG00000164938	A	1.0728e-05	0.0732609	2.09721e-12	NA	NA	8	95842324	TP53INP1	0
8:95843111:C:T	GTEx/v8	Whole_Blood	ENSG00000164941	C	5.19231e-05	-0.0598874	0.000622844	NA	NA	8	95843111	INTS8	0
8:95844997:C:T	GTEx/v8	Whole_Blood	ENSG00000164938	T	7.65263e-06	0.0729509	2.09721e-12	NA	NA	8	95844997	TP53INP1	0
8:95845083:C:T	GTEx/v8	Whole_Blood	ENSG00000164938	T	5.89479e-12	-0.0909679	2.09721e-12	NA	NA	8	95845083	TP53INP1	0
8:95845964:A:G	GTEx/v8	Whole_Blood	ENSG00000164938	A	5.72062e-06	0.0734498	2.09721e-12	NA	NA	8	95845964	TP53INP1	0
8:95846831:C:T	GTEx/v8	Whole_Blood	ENSG00000164938	T	1.0728e-05	0.0732609	2.09721e-12	NA	NA	8	95846831	TP53INP1	0
8:95847196:G:T	GTEx/v8	Whole_Blood	ENSG00000164938	G	4.7776e-06	0.0741386	2.09721e-12	NA	NA	8	95847196	TP53INP1	0
8:95847874:C:G	GTEx/v8	Whole_Blood	ENSG00000164938	G	1.78148e-08	-0.0742804	2.09721e-12	NA	NA	8	95847874	TP53INP1	0
8:95847874:C:G	GTEx/v8	Whole_Blood	ENSG00000164941	G	2.63251e-05	0.0549251	0.000622844	NA	NA	8	95847874	INTS8	0
8:95847874:C:G	GTEx/v8	Whole_Blood	ENSG00000175895	G	4.01361e-05	-0.0566106	4.922e-08	NA	NA	8	95847874	PLEKHF2	0
8:95847892:A:G	GTEx/v8	Whole_Blood	ENSG00000164938	G	1.23873e-05	0.072153	2.09721e-12	NA	NA	8	95847892	TP53INP1	0
8:95847976:C:T	GTEx/v8	Whole_Blood	ENSG00000164938	T	1.0728e-05	0.0732609	2.09721e-12	NA	NA	8	95847976	TP53INP1	0
8:95848399:C:T	GTEx/v8	Whole_Blood	ENSG00000156172	C	0.000119025	-0.203408	2.67507e-06	NA	NA	8	95848399	C8orf37	0
8:95849072:T:TTC	GTEx/v8	Whole_Blood	ENSG00000164938	T	1.0728e-05	0.0732609	2.09721e-12	NA	NA	8	95849072	TP53INP1	0
8:95849923:A:C	GTEx/v8	Whole_Blood	ENSG00000164938	C	1.23873e-05	0.072153	2.09721e-12	NA	NA	8	95849923	TP53INP1	0
8:95850943:A:G	GTEx/v8	Whole_Blood	ENSG00000164938	A	1.23873e-05	0.072153	2.09721e-12	NA	NA	8	95850943	TP53INP1	0
8:95853708:A:G	GTEx/v8	Whole_Blood	ENSG00000164938	A	1.75097e-11	-0.0885712	2.09721e-12	NA	NA	8	95853708	TP53INP1	0
8:95853907:A:G	GTEx/v8	Whole_Blood	ENSG00000164938	G	7.48956e-12	-0.0904624	2.09721e-12	NA	NA	8	95853907	TP53INP1	0
8:95853907:A:G	GTEx/v8	Whole_Blood	ENSG00000164941	G	4.15534e-05	0.0540018	0.000622844	NA	NA	8	95853907	INTS8	0
8:95853948:A:G	GTEx/v8	Whole_Blood	ENSG00000164938	G	1.12948e-08	-0.0752485	2.09721e-12	NA	NA	8	95853948	TP53INP1	0
8:95853948:A:G	GTEx/v8	Whole_Blood	ENSG00000164941	G	2.3462e-05	0.0552347	0.000622844	NA	NA	8	95853948	INTS8	0
8:95853948:A:G	GTEx/v8	Whole_Blood	ENSG00000175895	G	6.67061e-05	-0.054968	4.922e-08	NA	NA	8	95853948	PLEKHF2	0
8:95854820:C:G	GTEx/v8	Whole_Blood	ENSG00000164938	C	5.72062e-06	0.0734498	2.09721e-12	NA	NA	8	95854820	TP53INP1	0
8:95855173:G:GAGA	GTEx/v8	Whole_Blood	ENSG00000164938	G	5.72062e-06	0.0734498	2.09721e-12	NA	NA	8	95855173	TP53INP1	0
8:95855934:C:T	GTEx/v8	Whole_Blood	ENSG00000164938	T	1.23873e-05	0.072153	2.09721e-12	NA	NA	8	95855934	TP53INP1	0
8:95855953:C:CAT	GTEx/v8	Whole_Blood	ENSG00000164938	C	1.0728e-05	0.0732609	2.09721e-12	NA	NA	8	95855953	TP53INP1	0
8:95856911:A:G	GTEx/v8	Whole_Blood	ENSG00000164938	G	5.72062e-06	0.0734498	2.09721e-12	NA	NA	8	95856911	TP53INP1	0
8:95857413:A:AT	GTEx/v8	Whole_Blood	ENSG00000164938	A	5.72062e-06	0.0734498	2.09721e-12	NA	NA	8	95857413	TP53INP1	0
8:95859183:A:G	GTEx/v8	Whole_Blood	ENSG00000164938	A	1.0728e-05	0.0732609	2.09721e-12	NA	NA	8	95859183	TP53INP1	0
8:95860171:A:G	GTEx/v8	Whole_Blood	ENSG00000164938	G	7.33618e-06	0.0726579	2.09721e-12	NA	NA	8	95860171	TP53INP1	0
8:95860303:A:C	GTEx/v8	Whole_Blood	ENSG00000164938	A	2.77103e-06	0.0790756	2.09721e-12	NA	NA	8	95860303	TP53INP1	0
8:95861285:A:G	GTEx/v8	Whole_Blood	ENSG00000164941	G	5.19231e-05	-0.0598874	0.000622844	NA	NA	8	95861285	INTS8	0
8:95861825:A:T	GTEx/v8	Whole_Blood	ENSG00000164938	A	1.0728e-05	0.0732609	2.09721e-12	NA	NA	8	95861825	TP53INP1	0
8:95861903:A:G	GTEx/v8	Whole_Blood	ENSG00000164941	G	2.92201e-05	-0.0623204	0.000622844	NA	NA	8	95861903	INTS8	0
8:95862697:A:G	GTEx/v8	Whole_Blood	ENSG00000164938	G	4.96e-11	-0.0871864	2.09721e-12	NA	NA	8	95862697	TP53INP1	0
8:95862697:A:G	GTEx/v8	Whole_Blood	ENSG00000164941	G	7.54925e-05	0.052318	0.000622844	NA	NA	8	95862697	INTS8	0
8:95863463:T:TAA	GTEx/v8	Whole_Blood	ENSG00000164938	T	1.23873e-05	0.072153	2.09721e-12	NA	NA	8	95863463	TP53INP1	0
8:95864886:C:G	GTEx/v8	Whole_Blood	ENSG00000164938	C	1.23873e-05	0.072153	2.09721e-12	NA	NA	8	95864886	TP53INP1	0
8:95866218:A:C	GTEx/v8	Whole_Blood	ENSG00000164941	C	5.19231e-05	-0.0598874	0.000622844	NA	NA	8	95866218	INTS8	0
8:95866386:G:GTGAGCTGAAA	GTEx/v8	Whole_Blood	ENSG00000164941	GTGAGCTGAAA	5.19231e-05	-0.0598874	0.000622844	NA	NA	8	95866386	INTS8	0
8:95868608:A:G	GTEx/v8	Whole_Blood	ENSG00000164938	A	1.34592e-08	-0.0753338	2.09721e-12	NA	NA	8	95868608	TP53INP1	0
8:95868608:A:G	GTEx/v8	Whole_Blood	ENSG00000164941	A	1.74998e-05	0.0564286	0.000622844	NA	NA	8	95868608	INTS8	0
8:95868608:A:G	GTEx/v8	Whole_Blood	ENSG00000175895	A	2.50319e-05	-0.0584127	4.922e-08	NA	NA	8	95868608	PLEKHF2	0
8:95870120:A:C	GTEx/v8	Whole_Blood	ENSG00000164938	C	2.05896e-05	0.0703401	2.09721e-12	NA	NA	8	95870120	TP53INP1	0
8:95872136:A:G	GTEx/v8	Whole_Blood	ENSG00000164938	A	1.23873e-05	0.072153	2.09721e-12	NA	NA	8	95872136	TP53INP1	0
8:95873993:C:G	GTEx/v8	Whole_Blood	ENSG00000164938	C	9.58293e-09	-0.0758342	2.09721e-12	NA	NA	8	95873993	TP53INP1	0
[truncated: 4,651 more rows]
